# Supplementary material for: Exercise Rescues Obesogenic-Related Genes in the Female Hypothalamic Arcuate Nucleus: A Potential Role of miR-211 Modulation
Source: Int J Mol Sci. 2024 Jun 29;25(13):7188. doi: 10.3390/ijms25137188 (PMC11241292; doi:10.3390/ijms25137188)
Supplement: Supplementary file 1 [file ijms-25-07188-s001.zip]

Archive with 5 entries (5 files):
- supplementry Figure S1.tif
- Supplementry Figure S2.tif
- Supplementry Table S1.xlsx
- Supplementry Table S2.xlsx
- Supplementry Table S3.xlsx
