# Supplementary material for: Exercise Rescues Obesogenic-Related Genes in the Female Hypothalamic Arcuate Nucleus: A Potential Role of miR-211 Modulation
Source: Int J Mol Sci. 2024 Jun 29;25(13):7188. doi: 10.3390/ijms25137188 (PMC11241292; doi:10.3390/ijms25137188)
Supplement: Supplementary file 1 [file ijms-25-07188-s001.zip › Supplementry Table S1.xlsx]

## Sheet: Sheet1
Supplementary Table 1. Related to Figure 2. DIO/Volunray Exercise RNA-seq, differentially expressed gene (DEG).
Values obtained after DESeq2 analysis
Filters: FDR < 0.1, Fold>2
	X	ensembl_gene_id	name	baseMean	log2FoldChange	lfcSE	stat	pvalue	padj	CS1.1	CS16.1	CS12.1	CR1.1	CR4.1	CR5.1	HFR4.1	HFR7.1	HFR11.1	HFR15.1	HFS2.1	HFS.1	HFS17.1	HFS9.1
12	16739	ENSRNOG00000038744	AABR07025819.1	280.707	1.776	0.349653	5.07932	3.79e-07	0.000359883	1.24322	1.04547	0.711314	1.24026	0.297814	0.967831	0.398216	0.314977	0.581833	0.279113	0.357214	0.216215	0.285135	0.31008
48	4367	ENSRNOG00000008423	Gpr22	44.355	1.44023	0.348408	4.13374	3.57e-05	0.00818889	0.978183	0.932697	1.08912	0.710298	0.472488	0.156073	0.372537	0.513674	0.396703	0.396492	0.387754	0.386333	0.318288	0.379587
152	23483	ENSRNOG00000052887	Dnajc6	44.4407	1.1253	0.320619	3.50979	0.000448468	0.0338608	0.618261	1.20965	1.17209	0.598483	0.435035	0.497428	0.593666	0.350819	0.270933	0.392507	0.484639	0.43262	0.513478	0.403267
165	12041	ENSRNOG00000022622	Slc38a6	16.2938	2.41678	0.694448	3.48015	0.000501136	0.0349021	0.334662	0.892879	1.77246	0.481453	0.670769	0.801832	0.359605	0.0601021	0.313308	0.332119	0.112088	0.4618	0.115861	0.0518155
200	6863	ENSRNOG00000012940	Vps41	29.3298	1.22236	0.365184	3.34725	0.000816178	0.0465133	0.895456	1.17463	0.929916	0.744754	0.345149	0.676287	0.437361	0.502547	0.326012	0.385083	0.431125	0.360395	0.620019	0.311946
215	16238	ENSRNOG00000036758	Iqck	11.4058	2.10157	0.635059	3.30925	0.000935461	0.0500169	0.71938	1.40749	0.873131	0.355752	0.762524	0.360643	0.67637	0.399693	0.102892	0.392653	0.24847	0.113744	0.428057	0.153149
227	8702	ENSRNOG00000016352	Cbfa2t2	14.4386	1.51731	0.466865	3.25	0.00115404	0.0565963	0.941277	1.1301	0.928625	0.888657	0.689341	0.637353	0.505715	0.38035	0.342695	0.591613	0.31526	0.396876	0.203671	0.473646
229	9470	ENSRNOG00000017673	Brsk1	30.9882	1.92587	0.592014	3.25308	0.0011416	0.0565963	0.311856	2.07744	0.610703	0.528759	0.453339	0.204201	0.319142	0.44005	0.0849611	0.194535	0.191491	0.413254	0.155522	0.290856
235	18215	ENSRNOG00000045779	Rtl5	33.8223	1.41672	0.436315	3.24701	0.00116624	0.0566437	0.73194	1.56753	0.700531	0.547837	0.452921	1.02006	0.807747	0.722971	0.384802	0.691041	0.255085	0.617224	0.339008	0.286377
236	5706	ENSRNOG00000010827	Ptbp2	11.9448	2.06262	0.637446	3.23576	0.00121321	0.0583583	0.933237	1.39346	0.673305	0.582961	1.45778	0.619117	0.475006	0.436643	0.112404	0.35746	0.04524	0.289937	0.374104	0.25096
247	423	ENSRNOG00000000894	Fry	19.2782	1.89558	0.591029	3.20725	0.00134009	0.0610029	0.555225	1.81053	0.63425	0.836795	0.336299	0.33326	0.767064	0.208922	0.181516	0.211656	0.219167	0.289841	0.251717	0.315205
255	8172	ENSRNOG00000015376	Npas1	50.669	1.45346	0.455406	3.19156	0.00141506	0.0610029	0.689785	1.57853	0.73168	0.950255	0.856496	0.748072	0.569132	0.486666	0.211413	0.233071	0.238248	0.384322	0.152452	0.681796
279	4477	ENSRNOG00000008607	U2surp	40.7942	1.16519	0.369105	3.1568	0.00159511	0.0651823	0.828121	1.09605	1.07583	0.642397	0.619615	0.558196	0.767706	0.86609	0.185797	0.614492	0.388849	0.506633	0.38648	0.497785
297	11777	ENSRNOG00000021796	RGD1565166	14.9493	1.70943	0.547893	3.12001	0.00180846	0.0690396	0.535453	0.935385	1.52916	0.416108	0.778377	0.350611	0.780846	0.340002	0.612683	0.306179	0.176136	0.354776	0.291304	0.390832
310	32806	ENSRNOG00000062231	FAM120C	126.204	1.169	0.377678	3.09524	0.00196653	0.0723239	0.915532	1.14159	0.942882	0.502019	0.341917	0.40768	0.77478	0.782489	0.113986	0.462605	0.458764	0.456025	0.460659	0.403954
313	3527	ENSRNOG00000006853	Elavl2	103.872	1.11878	0.36209	3.08978	0.00200304	0.0729606	1.01584	1.09934	0.884821	0.697021	0.619137	0.654768	0.770904	0.658473	0.152559	0.60067	0.485362	0.417605	0.278051	0.659597
316	5955	ENSRNOG00000011268	Chd5	247.585	1.07464	0.348692	3.0819	0.00205681	0.074166	0.527236	1.3516	1.12116	0.855736	0.291179	0.67851	0.705984	0.763804	0.392906	0.543086	0.321251	0.674885	0.499385	0.402925
335	6390	ENSRNOG00000012061	Prkcb	10.1889	2.01347	0.660692	3.04751	0.00230745	0.0785584	0.584086	1.87001	0.545907	0.840279	0.855506	0.304225	0.342337	0.314688	0.182272	0.541005	0.244533	0.179107	0.303318	0.2713
337	9128	ENSRNOG00000017060	Ryr2	51.4278	1.44421	0.474579	3.04314	0.00234124	0.0792062	0.582856	1.71057	0.706579	0.858831	0.363123	0.695148	0.754112	0.657959	0.20416	0.337613	0.251986	0.521598	0.47564	0.222845
348	30801	ENSRNOG00000060211	None	17.5614	1.7901	0.592151	3.02305	0.00250242	0.0823348	0.580987	1.63821	0.780799	0.338016	0.753488	0.822391	0.991516	0.405083	0.117315	0.596922	0.314776	0.345833	0.325373	0.174616
354	3227	ENSRNOG00000006178	Dync1h1	38.2463	1.75105	0.581899	3.0092	0.00261933	0.0837338	0.290445	2.2257	0.483852	0.610439	0.338651	0.346684	0.312092	0.191257	0.0830841	0.237796	0.390126	0.285745	0.403259	0.11336
360	5908	ENSRNOG00000011175	Hnrnpa2b1	46.2928	1.23325	0.41075	3.00243	0.00267832	0.0845859	0.97132	1.33313	0.695551	0.745608	0.835953	0.830614	0.732156	0.816221	0.19906	0.284866	0.494053	0.293404	0.538289	0.382705
381	7617	ENSRNOG00000014319	Smchd1	23.3558	1.35781	0.457123	2.97034	0.0029747	0.0890145	0.701956	1.32435	0.973695	0.743863	0.361398	0.402181	0.781211	0.420965	0.258172	0.456122	0.554175	0.486236	0.286416	0.234833
384	2251	ENSRNOG00000004269	Myt1l	68.9588	1.1905	0.401692	2.9637	0.00303962	0.0895142	0.698433	1.23778	1.06379	1.03118	0.515006	0.730731	0.8375	0.949828	0.208479	0.493559	0.3636	0.529218	0.558943	0.301689
393	15414	ENSRNOG00000033099	Dcc	12.7702	1.70126	0.574975	2.95884	0.00308803	0.0895843	0.989981	1.50112	0.508899	0.587486	0.79751	1.07769	0.904199	0.39114	0.226554	0.396258	0.364729	0.250447	0.329882	0.29506
395	12608	ENSRNOG00000024468	Traf3ip1	35.5482	1.27559	0.431396	2.9569	0.00310754	0.0899157	0.859053	1.27738	0.863565	0.458811	0.757598	0.531564	0.276923	0.814586	0.589774	0.250074	0.411441	0.666462	0.294433	0.277984
397	5810	ENSRNOG00000011007	Ube2o	14.9619	2.46338	0.835081	2.94986	0.00317915	0.0912604	0.885669	1.63657	0.47776	0.291991	0.250343	0.084573	0.581581	0.0486009	0	0.0358086	0.158617	0.0829844	0.234225	0.2514
399	5979	ENSRNOG00000011307	Slmap	30.2	1.31966	0.448521	2.94224	0.00325849	0.0930133	0.522911	0.983744	1.49335	0.795673	0.511637	0.414829	0.821215	0.297983	0.345192	0.497649	0.44458	0.491836	0.440399	0.222645
404	3880	ENSRNOG00000007518	Nckap1	35.5291	1.26436	0.430963	2.93381	0.00334828	0.0937929	0.454674	1.4138	1.13152	0.27303	0.702259	0.576826	0.471112	0.609496	0.278707	0.295441	0.358953	0.561427	0.340117	0.40101
405	10077	ENSRNOG00000018712	Camk2a	18.1182	1.63236	0.55628	2.93442	0.00334174	0.0937929	0.695852	1.71662	0.58753	0.478772	0.615723	0.416018	0.812732	0.448255	0.276945	0.132108	0.417988	0.331665	0.28804	0.257635
411	15786	ENSRNOG00000034269	Ago3	10.4915	2.22747	0.761658	2.9245	0.00345012	0.095705	0.672983	1.40449	0.922523	0.266246	0.760901	0.359876	0.385675	0.620421	0	0.163257	0.165294	0.113502	0.469861	0.114617
8	9770	ENSRNOG00000018200	Gad2	1156.14	1.05652	0.19217	5.49781	3.85e-08	5.77e-05	1.19919	1.02318	0.777634	0.609752	0.540461	0.565022	0.642465	0.668505	0.464262	0.471632	0.524748	0.374464	0.420089	0.604167
18	16465	ENSRNOG00000037600	Sim1	88.9672	0.992952	0.211221	4.70102	2.59e-06	0.00163964	0.944233	1.17938	0.876385	0.76713	0.764946	0.656919	0.797191	0.807753	0.762084	0.662635	0.496965	0.462107	0.441456	0.610233
21	10137	ENSRNOG00000018816	Cox5a	710.357	0.817355	0.177181	4.6131	3.97e-06	0.00215372	0.657389	1.10932	1.23329	0.636755	0.621263	0.718563	0.676062	0.733985	0.820371	0.649559	0.562171	0.573747	0.53831	0.594516
24	18258	ENSRNOG00000045844	Impact	2386.12	0.559082	0.121828	4.5891	4.45e-06	0.00218317	1.10554	0.876492	1.01797	0.850642	0.730189	0.74063	0.840682	0.75778	0.850574	0.750798	0.656368	0.640245	0.6285	0.789429
27	3694	ENSRNOG00000007151	Cdk14	134.158	1.04007	0.228869	4.54439	5.51e-06	0.00227929	0.819371	0.984637	1.19599	0.515256	0.6991	0.567981	0.788047	0.504583	0.659759	0.577902	0.531074	0.622711	0.404491	0.383329
39	19360	ENSRNOG00000047513	Mdn1	101.426	0.90862	0.210897	4.30837	1.64e-05	0.00480784	0.926947	1.15585	0.9172	0.684372	0.675324	0.583449	0.540102	0.580303	0.388405	0.446564	0.414858	0.622032	0.571766	0.522529
56	12740	ENSRNOG00000024852	Tmx4	1035.79	0.657394	0.160734	4.08996	4.31e-05	0.00878388	0.849949	0.989888	1.16016	0.792671	0.740989	0.677229	0.598172	0.838797	0.650637	0.707624	0.542288	0.556904	0.667822	0.768265
59	13959	ENSRNOG00000028743	Gal3st3	163.841	0.702389	0.174714	4.02022	5.81e-05	0.0112356	0.916559	1.01795	1.06549	0.991846	1.11555	1.17383	0.86321	0.713612	0.857514	0.878919	0.496588	0.736537	0.595434	0.624405
61	3172	ENSRNOG00000006037	Snap25	4238.01	0.417864	0.105217	3.97146	7.14e-05	0.0133511	1.08944	0.968955	0.941606	1.06315	1.0962	0.94812	1.02854	0.947454	0.925537	0.908277	0.659215	0.789847	0.748187	0.79685
67	9817	ENSRNOG00000018285	Kcna2	538.095	0.493945	0.125479	3.93647	8.27e-05	0.013887	0.893073	1.01723	1.0897	1.04438	1.08664	0.99875	1.06156	0.926325	1.17957	0.999012	0.693989	0.777251	0.690089	0.676682
72	2476	ENSRNOG00000004676	Pak3	384.125	0.705037	0.17996	3.91774	8.94e-05	0.0141536	0.903334	0.931685	1.16498	0.7378	0.771208	0.71662	0.882817	0.833723	0.500443	0.812097	0.576012	0.560115	0.628481	0.687446
76	3958	ENSRNOG00000007666	Cacnb4	98.3861	1.00168	0.258597	3.87352	0.000107276	0.0151255	0.688515	1.04292	1.26857	0.710267	0.866353	0.746543	0.811426	0.775143	0.42356	0.608833	0.429591	0.555633	0.45815	0.548485
77	4724	ENSRNOG00000009066	Thra	2684.75	0.322094	0.0830374	3.8789	0.000104931	0.0151255	1.00679	0.976553	1.01666	0.93125	0.831725	0.940384	0.907879	0.893925	0.860872	0.939487	0.773171	0.817028	0.780992	0.827966
79	7859	ENSRNOG00000014758	Lgi1	265.095	0.76154	0.196623	3.8731	0.000107461	0.0151255	1.31413	0.812262	0.873605	0.808869	0.704084	0.997937	0.875419	0.844799	1.00364	0.690589	0.632505	0.594885	0.531954	0.600732
82	2824	ENSRNOG00000005345	Vsnl1	1562.33	0.607889	0.157988	3.84769	0.000119236	0.0159931	0.909482	1.04061	1.0499	0.928561	0.653548	0.790797	0.884357	0.838765	0.761563	0.891061	0.614496	0.635967	0.533045	0.840383
85	24158	ENSRNOG00000053562	Arx	100.315	0.882103	0.228993	3.85209	0.000117112	0.0159931	1.24309	0.963806	0.793099	0.490487	0.684056	0.606147	0.603926	0.502901	0.49935	0.481211	0.633379	0.457223	0.648406	0.439194
92	1391	ENSRNOG00000002660	Magee1	1118.48	0.464486	0.122301	3.79789	0.000145935	0.0180848	0.959981	1.07594	0.964078	0.945542	0.753395	0.877838	0.825734	0.926239	1.03934	0.854789	0.66534	0.700963	0.772476	0.760637
93	17409	ENSRNOG00000042276	Trappc2	127.078	0.992034	0.261652	3.79143	0.000149785	0.0183623	1.12679	0.832126	1.04109	0.639171	0.707251	0.51267	0.824982	0.725619	0.568812	0.582866	0.651186	0.284125	0.436469	0.639684
96	2345	ENSRNOG00000004438	Cntn1	163.999	0.755602	0.201069	3.75793	0.000171324	0.0201367	0.748132	1.19554	1.05632	1.06625	0.772314	0.777404	0.619145	0.546191	0.643357	0.601951	0.57351	0.709249	0.522033	0.561896
97	7718	ENSRNOG00000014509	Sacs	153.134	0.663796	0.176626	3.7582	0.000171143	0.0201367	0.951877	0.988789	1.05933	0.693961	0.565853	0.657819	0.738118	0.726969	0.583885	0.757014	0.510672	0.690976	0.728731	0.593312
99	7270	ENSRNOG00000013718	Herc2	461.937	0.578418	0.154521	3.74331	0.000181615	0.0209151	0.802048	1.11498	1.08297	0.906344	0.701002	0.65906	0.831585	0.787009	0.758737	0.760346	0.673927	0.713425	0.58107	0.708455
101	10434	ENSRNOG00000019321	Cck	141.701	0.971267	0.260241	3.73218	0.00018983	0.0214269	0.907893	0.946722	1.14539	0.463779	0.681044	0.623062	0.573543	0.67504	1.0788	0.508254	0.362973	0.63099	0.503423	0.539489
108	18116	ENSRNOG00000045637	Rnf14	1426.38	0.391576	0.106378	3.68099	0.000232326	0.0245572	1.02084	0.901331	1.07783	0.917537	0.841473	0.999858	0.905592	0.89567	0.835275	0.883583	0.709709	0.736876	0.771005	0.830456
111	4261	ENSRNOG00000008214	Fbxo9	683.812	0.430225	0.117529	3.66059	0.000251636	0.0250402	1.13069	0.913234	0.956076	1.00821	0.906483	0.917554	0.913742	0.884989	1.01599	0.893153	0.675752	0.748758	0.755964	0.788098
113	6086	ENSRNOG00000011498	Psip1	506.094	0.581077	0.15878	3.65963	0.000252576	0.0250402	1.14295	1.02996	0.827081	0.816171	0.63407	0.597787	0.90709	0.808846	0.754295	0.71675	0.77316	0.627884	0.668247	0.607131
118	10030	ENSRNOG00000018644	Slc6a7	277.754	0.624127	0.171369	3.64201	0.000270518	0.0262013	0.80201	1.11398	1.08401	0.962776	0.72162	0.880428	0.835469	0.910103	0.88266	0.810903	0.541332	0.689219	0.597442	0.763768
119	11497	ENSRNOG00000021128	Kcnj11	152.194	0.798037	0.219289	3.63921	0.00027348	0.0262013	0.795361	1.07054	1.1341	0.820129	0.93275	1.41557	0.806149	0.891478	0.884261	0.660937	0.607876	0.627895	0.49945	0.562013
120	12509	ENSRNOG00000024142	Arglu1	407.872	0.459747	0.126692	3.62885	0.00028469	0.0268244	0.953179	1.01925	1.02757	0.808067	0.656069	0.799081	0.789226	0.827379	0.842782	0.846839	0.663196	0.817708	0.746414	0.679922
125	295	ENSRNOG00000000618	Mdga2	67.4031	1.13775	0.315608	3.60495	0.000312216	0.0282506	0.802729	1.26853	0.928738	0.702333	0.61961	0.778323	0.895731	0.640413	0.412151	0.599174	0.407593	0.650883	0.254748	0.499533
126	9740	ENSRNOG00000018141	RGD1307443	25.42	1.40043	0.388264	3.6069	0.000309872	0.0282506	0.803545	1.24689	0.949567	0.767344	0.493421	0.793769	0.714565	0.957913	0.665804	0.70578	0.331772	0.560778	0.237421	0.377527
127	3147	ENSRNOG00000005982	C1d	60.565	1.11936	0.311162	3.59735	0.000321476	0.0283209	1.474	0.940855	0.585148	0.579009	0.505287	0.610927	0.471786	0.578244	0.622007	0.426044	0.4044	0.511297	0.338392	0.587539
133	5437	ENSRNOG00000010353	Dnajb6	335.64	0.514283	0.143917	3.57347	0.000352283	0.029973	0.845042	1.04244	1.11252	0.73285	0.796432	0.880293	0.694997	0.820001	0.827983	0.793534	0.72583	0.660357	0.637017	0.774472
136	8345	ENSRNOG00000015686	Cert1	920.732	0.366436	0.103073	3.55511	0.000377816	0.0314415	1.02819	0.970062	1.00174	0.841907	0.866019	0.837197	0.967784	0.868138	1.05658	0.874911	0.753062	0.769504	0.751118	0.828423
139	22904	ENSRNOG00000052307	Spats2	279.555	0.519883	0.146388	3.5514	0.000383184	0.0316325	0.877826	0.938977	1.1832	0.925297	0.94786	1.06158	0.695198	0.663053	0.719442	0.784744	0.679831	0.753053	0.641988	0.708723
141	1462	ENSRNOG00000002823	Mapk9	137.544	0.61936	0.174717	3.54493	0.000392716	0.0317543	0.989118	1.07837	0.932509	0.872211	0.869069	0.955894	0.883563	0.682722	0.634071	0.672142	0.735409	0.628084	0.635363	0.608887
144	3580	ENSRNOG00000006957	Gria4	315.863	0.51225	0.145422	3.52251	0.000427473	0.0334537	1.04497	1.05429	0.900734	0.957976	0.735732	0.891032	0.929361	0.886642	0.771113	0.776377	0.648351	0.71094	0.66758	0.778336
145	4389	ENSRNOG00000008463	Rundc3b	204.444	0.560662	0.159191	3.52194	0.000428405	0.0334537	1.0325	0.970909	0.996594	0.708504	0.712647	0.87588	0.774035	0.687803	0.732663	0.955284	0.652419	0.65132	0.682003	0.72588
147	4801	ENSRNOG00000009198	Rab6b	4146.94	0.363771	0.103433	3.51695	0.00043653	0.0338563	0.93285	1.02308	1.04407	0.905574	0.946125	1.01806	1.05478	1.06594	1.04423	0.868078	0.773601	0.812254	0.71773	0.804565
148	2370	ENSRNOG00000004481	Adss	538.073	0.440227	0.125491	3.50803	0.000451438	0.0338608	0.951992	1.01222	1.03579	0.737821	0.694782	0.91562	0.736184	0.749179	0.882155	0.789364	0.70578	0.713297	0.756284	0.772138
151	8705	ENSRNOG00000016357	Golm2	399.849	0.500919	0.142753	3.509	0.000449788	0.0338608	0.968645	1.1379	0.893458	0.704151	0.850302	0.769846	0.726216	0.713125	0.672357	0.672834	0.783191	0.783008	0.591893	0.669452
160	7142	ENSRNOG00000013461	Ralbp1	547.93	0.497296	0.14278	3.48295	0.000495912	0.0349021	0.941939	0.955199	1.10286	0.914577	0.758875	0.85666	0.850469	0.992321	0.71913	0.788162	0.728994	0.802241	0.664006	0.636623
166	12396	ENSRNOG00000023753	Afdn	89.0329	0.950685	0.273405	3.47721	0.000506665	0.0349021	0.661253	1.05118	1.28756	0.616855	0.516126	0.671617	0.613645	0.623462	0.35252	0.667166	0.47755	0.639992	0.407778	0.537502
167	2139	ENSRNOG00000004077	Kcnc2	109.148	0.963943	0.277445	3.47436	0.000512081	0.0349595	0.910701	1.16205	0.927244	0.672286	0.996099	0.725955	0.829662	0.651842	0.286943	0.609944	0.577437	0.473024	0.427238	0.573208
169	16682	ENSRNOG00000038436	Bltp1	405.049	0.472758	0.136712	3.45804	0.000544111	0.0367066	0.999411	1.00368	0.996908	0.824736	0.75216	0.859494	0.810364	0.779234	0.572949	0.809139	0.747325	0.694557	0.684922	0.755336
173	5427	ENSRNOG00000010332	Nipsnap3a	178.017	0.683262	0.198622	3.44002	0.000581682	0.0374754	0.994178	0.929914	1.07591	0.690032	0.728419	0.879394	0.641901	0.77526	0.593732	0.783818	0.686767	0.433889	0.768006	0.605247
174	5763	ENSRNOG00000010921	Taf1d	84.4098	0.800693	0.232752	3.44012	0.000581464	0.0374754	1.00278	1.00572	0.991494	0.733438	0.585949	0.859394	0.71533	0.541028	0.385687	0.582604	0.589873	0.646651	0.601708	0.459257
177	14482	ENSRNOG00000030269	Atp2b2	1189.5	0.528961	0.153569	3.44444	0.000572239	0.0374754	0.896519	1.16739	0.936091	1.07612	1.0902	0.890918	1.02647	0.962406	0.67399	0.885114	0.742113	0.732203	0.653774	0.644539
181	16577	ENSRNOG00000038068	Pcdh9	237.726	0.748323	0.219406	3.41068	0.000648011	0.0408176	0.816384	1.19796	0.985655	0.899352	0.627552	0.939286	0.866531	0.66215	0.748066	0.635191	0.657176	0.752799	0.556078	0.415425
183	27546	ENSRNOG00000056955	Bicdl1	455.611	0.635641	0.186749	3.40372	0.000664756	0.0414147	0.859083	1.00778	1.13314	1.0279	0.833436	0.640285	0.721669	1.01395	0.789309	0.709981	0.575005	0.770485	0.646347	0.581219
185	1065	ENSRNOG00000002024	Epha5	96.6034	1.08542	0.319635	3.3958	0.000684281	0.0414973	0.634628	0.998051	1.36732	0.778642	0.89919	0.856084	1.15669	0.880766	0.358485	0.771712	0.406948	0.494519	0.543018	0.437812
194	2748	ENSRNOG00000005184	Nop10	106.559	0.913883	0.270588	3.37739	0.000731764	0.0427838	1.20546	0.869558	0.92498	0.42753	0.686635	0.509276	0.542982	0.649468	0.26472	0.642459	0.487856	0.472328	0.620206	0.544369
196	14685	ENSRNOG00000030877	Htr2c	104.392	0.871801	0.259192	3.36353	0.000769519	0.0447617	0.876192	1.18034	0.943472	0.781361	0.742993	0.715979	0.825737	0.787423	0.451977	0.736966	0.436583	0.514785	0.42393	0.807288
197	632	ENSRNOG00000001227	Adarb1	551.926	0.50399	0.150016	3.35957	0.000780632	0.0451776	0.888558	1.09455	1.01689	1.04684	1.21748	0.890914	0.942497	0.82927	0.773752	0.775039	0.660443	0.836071	0.631359	0.691288
202	9287	ENSRNOG00000017333	Syt4	1172.2	0.431689	0.129135	3.34293	0.000829	0.0467893	0.946759	0.962419	1.09082	0.886572	0.707976	0.856528	0.966376	0.875156	0.817995	0.768268	0.688469	0.717164	0.703887	0.854798
203	2484	ENSRNOG00000004686	Spop	646.643	0.485076	0.145196	3.34084	0.000835268	0.0469108	0.770635	1.08154	1.14782	1.16786	0.885753	1.00991	0.93177	0.899974	0.898026	0.866563	0.747703	0.707301	0.693155	0.70821
204	13768	ENSRNOG00000028149	Kansl1l	37.9884	1.0122	0.303536	3.33468	0.000853983	0.0474939	1.02286	0.983955	0.993181	0.505833	0.549333	0.507904	0.457957	0.757747	0.390131	0.682367	0.59667	0.517531	0.3733	0.493584
206	3583	ENSRNOG00000006962	Stk32c	673.378	0.493325	0.148107	3.33086	0.000865793	0.047917	0.906133	1.14222	0.951652	0.892411	0.804248	0.862089	0.950255	0.884902	0.649667	0.885172	0.623291	0.706835	0.712605	0.798912
212	9143	ENSRNOG00000017079	Pgm2l1	488.847	0.35499	0.107183	3.31199	0.00092635	0.0498176	0.97556	0.945438	1.079	0.827814	0.850449	0.860873	0.920909	0.833925	0.890928	0.847989	0.749064	0.827276	0.777753	0.770189
218	2209	ENSRNOG00000004193	Klhl12	102.008	0.796946	0.241642	3.29804	0.000973636	0.0509194	1.03102	1.02333	0.945649	0.796432	0.861519	0.586403	0.889522	0.735912	0.775001	0.525782	0.533728	0.539426	0.444223	0.781845
220	7383	ENSRNOG00000013916	Nefm	406.809	0.663012	0.20262	3.2722	0.00106716	0.0550528	1.01799	1.11578	0.86623	0.889725	1.08697	0.773701	0.908576	0.773633	0.993663	0.573029	0.776888	0.6815	0.522175	0.546666
223	22973	ENSRNOG00000052376	Bend6	140.346	0.907798	0.27785	3.26723	0.00108606	0.0555256	0.798367	1.27755	0.924079	0.821003	0.784601	0.702789	0.914681	0.835586	0.356937	0.573325	0.472369	0.708909	0.468136	0.481753
225	10082	ENSRNOG00000018719	Cir1	448.881	0.502608	0.154177	3.25994	0.00111435	0.0564653	0.875631	1.01495	1.10942	0.873761	0.980653	0.764263	1.08967	0.882239	0.785475	0.740857	0.695136	0.708794	0.722251	0.695832
228	9341	ENSRNOG00000017428	Map1b	9372.1	0.456283	0.140404	3.24979	0.00115489	0.0565963	0.771555	1.14946	1.07898	0.980429	0.828583	1.01779	0.930216	0.80836	0.884469	0.777069	0.667332	0.801553	0.731129	0.715351
233	12842	ENSRNOG00000025155	Lmtk2	385.594	0.393801	0.121014	3.25418	0.00113719	0.0565963	0.978322	0.947722	1.07396	0.944013	1.00159	0.956991	0.97688	0.789566	0.917385	0.920371	0.712077	0.78676	0.774669	0.768078
234	7207	ENSRNOG00000013589	Cxcl12	162.798	0.632476	0.194807	3.24669	0.00116755	0.0566437	0.721432	1.25851	1.02006	0.948053	0.855608	0.936518	0.786042	0.707609	0.669625	0.719622	0.576189	0.761518	0.600389	0.64012
237	6628	ENSRNOG00000012512	Nexn	17.6519	1.82282	0.563752	3.23338	0.00122337	0.0583583	0.637594	1.11382	1.24859	0.945922	2.39438	0.730611	0.44043	0.809719	0.625334	0.894889	0.335576	0.230428	0.130077	0.426604
240	1253	ENSRNOG00000002376	Clasp1	91.8024	0.832298	0.25806	3.22521	0.00125878	0.0592302	0.895868	1.23426	0.869872	0.775304	0.569759	0.444844	0.68989	0.634172	0.367321	0.613946	0.605103	0.535118	0.653904	0.457732
246	6271	ENSRNOG00000011849	Ndufs1	302.419	0.664238	0.206615	3.21486	0.0013051	0.0604855	1.24564	0.92929	0.825066	0.729888	0.816621	0.515772	0.860453	0.832317	0.775535	0.737034	0.754424	0.47666	0.548117	0.746531
248	2802	ENSRNOG00000005299	Kif5a	4031.24	0.400801	0.125588	3.1914	0.00141586	0.0610029	0.851055	1.09444	1.05451	1.09459	0.891378	1.14524	1.00512	0.937712	0.937849	0.948822	0.680932	0.833232	0.710828	0.8044
250	4138	ENSRNOG00000008000	Syt13	692.331	0.429326	0.13451	3.19178	0.001414	0.0610029	1.02491	0.983743	0.991346	0.99077	0.785033	1.03279	0.922821	0.793603	0.941431	0.720591	0.807615	0.738329	0.698734	0.72585
253	6070	ENSRNOG00000011471	Fgf9	247.019	0.819827	0.256335	3.19826	0.00138257	0.0610029	0.703359	1.09493	1.20171	0.952751	0.648298	0.816482	0.818214	0.7914	0.419899	0.589772	0.526714	0.670486	0.67255	0.395829
254	8169	ENSRNOG00000015370	Slc35g2	203.615	0.581472	0.181666	3.20078	0.00137055	0.0610029	1.1449	0.81528	1.03982	0.840275	0.795895	0.611925	0.769439	0.791212	0.805464	0.948041	0.58874	0.747126	0.747219	0.589107
260	20144	ENSRNOG00000048682	Zwint	18170.3	0.366263	0.114557	3.1972	0.00138769	0.0610029	1.09023	1.00125	0.908519	1.04399	0.849771	0.987873	0.93516	0.868744	1.01864	0.962485	0.684357	0.770225	0.789767	0.858844
261	21492	ENSRNOG00000050767	Nrn1	266.28	0.754096	0.235609	3.20063	0.00137129	0.0610029	0.788959	1.11357	1.09747	0.64499	0.876394	0.643849	0.785195	0.592377	0.956052	0.705535	0.461209	0.829793	0.43516	0.642097
262	22535	ENSRNOG00000051938	None	69.9357	1.11993	0.350966	3.19098	0.00141793	0.0610029	0.96524	0.953341	1.08142	0.431439	0.417122	0.787001	0.877613	0.632552	0.573469	0.297196	0.427421	0.446112	0.282758	0.679698
264	31519	ENSRNOG00000060931	Rspry1	73.7583	0.962973	0.300542	3.20412	0.00135474	0.0610029	0.815604	1.17219	1.01221	0.776799	0.802616	0.784593	1.07114	0.596748	0.506946	0.534941	0.380244	0.551919	0.72857	0.394428
266	2127	ENSRNOG00000004057	Ccdc88a	233.641	0.779845	0.244523	3.18925	0.00142642	0.0610141	0.577123	1.25565	1.16723	0.745479	0.609731	0.686614	0.755685	0.722689	0.649538	0.55083	0.627416	0.736656	0.537445	0.427002
274	10376	ENSRNOG00000019219	Vamp1	1476.76	0.441612	0.139234	3.17173	0.00151534	0.0628233	0.92353	1.07822	0.99825	1.17941	0.788057	1.06196	1.05196	0.991841	1.02869	0.942455	0.704493	0.780419	0.650845	0.808959
277	4372	ENSRNOG00000008431	Gabbr2	485.608	0.536191	0.169556	3.16232	0.00156519	0.0644213	0.853507	0.95102	1.19547	0.921225	0.743277	0.82787	0.867648	1.01446	0.737524	0.860846	0.613242	0.851143	0.595112	0.695147
278	14118	ENSRNOG00000029205	Zfp354c	128.95	0.668102	0.211362	3.16094	0.0015726	0.0644936	1.0081	1.03662	0.955288	0.69681	0.650848	0.485694	0.566233	0.712862	0.740597	0.704474	0.55394	0.526482	0.567135	0.86821
281	6342	ENSRNOG00000011977	Sema5a	77.508	0.721175	0.228999	3.14925	0.00163688	0.066413	0.894195	1.19911	0.906695	0.765161	0.698621	0.851953	0.809696	0.724454	0.643791	0.701944	0.462696	0.635435	0.573927	0.752905
286	12284	ENSRNOG00000023376	Riok3	395.365	0.356312	0.113613	3.13619	0.00171159	0.06823	0.964511	0.986541	1.04895	1.00199	0.935568	0.853432	0.862421	0.925277	0.886606	0.88373	0.820193	0.772386	0.744306	0.785886
288	6612	ENSRNOG00000012482	Ndrg4	6695.16	0.416123	0.132833	3.13268	0.0017322	0.0685724	0.994105	0.875263	1.13063	0.907931	1.14054	0.952623	0.918458	0.841926	1.11102	0.931095	0.68436	0.834754	0.726218	0.752109
293	9958	ENSRNOG00000018507	Gfpt1	251.031	0.507905	0.162452	3.1265	0.00176899	0.0688645	1.12842	0.849875	1.0217	0.824369	0.850861	0.690602	0.778494	0.712454	0.56489	0.739566	0.71159	0.635279	0.78743	0.679741
299	19497	ENSRNOG00000047712	Dcx	29.8037	1.16692	0.374053	3.11966	0.00181062	0.0690396	0.908052	0.801652	1.2903	0.613345	0.638545	0.532952	0.642553	0.590658	0.658893	0.548018	0.407982	0.653676	0.527146	0.1886
300	2951	ENSRNOG00000005606	Med1	69.454	0.943543	0.302575	3.11838	0.00181847	0.0691079	1.09916	0.949996	0.950845	1.09768	0.823475	0.513587	0.722407	0.822173	0.354108	0.691198	0.501277	0.494941	0.66039	0.427107
302	1230	ENSRNOG00000002336	Gabra4	90.9974	0.781238	0.250904	3.11369	0.00184765	0.0697517	1.08356	0.893078	1.02336	0.751032	1.15759	0.791909	0.669252	0.539354	0.546703	0.8072	0.612953	0.446075	0.503621	0.762875
305	5080	ENSRNOG00000009700	Dync1i1	885.348	0.334375	0.107581	3.10814	0.00188271	0.0703238	0.97773	0.989356	1.03291	0.945214	0.901229	0.889314	0.999819	0.898323	0.974551	0.901862	0.745775	0.904196	0.720888	0.799507
307	7051	ENSRNOG00000013304	Arg1	70.6158	0.910566	0.293319	3.10435	0.00190697	0.0708187	0.724643	1.16759	1.10777	0.916968	0.406643	0.830359	0.583988	0.873653	0.755999	0.767785	0.431869	0.521208	0.639174	0.535405
308	4780	ENSRNOG00000009161	Clasp2	943.88	0.467474	0.150748	3.10103	0.00192849	0.0713853	1.08223	0.980317	0.937455	0.931915	0.768531	0.751454	0.867958	0.911578	0.797795	0.934399	0.73635	0.598052	0.639252	0.919229
312	558	ENSRNOG00000001120	Med13l	235.383	0.480076	0.155291	3.09146	0.00199177	0.0727825	1.0034	0.934674	1.06193	0.992412	0.982242	0.760882	0.891876	0.750613	0.70069	0.899368	0.686339	0.752812	0.674323	0.750787
314	3138	ENSRNOG00000005960	RGD1311744	280.701	0.577067	0.187071	3.08475	0.00203721	0.073969	1.14284	0.89651	0.960651	0.586491	0.67883	0.589921	0.683517	0.630976	0.518135	0.949409	0.628093	0.634148	0.680031	0.739078
317	7754	ENSRNOG00000014575	Rtca	570.018	0.410275	0.133306	3.07769	0.00208614	0.074166	0.953852	0.878322	1.16783	0.771042	0.940797	0.807719	0.852726	0.876075	0.922285	0.91953	0.654969	0.787299	0.785164	0.779136
321	29979	ENSRNOG00000059389	LOC120093414	28.7189	1.55475	0.505075	3.07825	0.00208218	0.074166	0.946278	0.645193	1.40853	1.021	0.65653	0.854319	1.38655	1.27457	0.853086	0.813877	0.554636	0.0725427	0.573308	0.17093
322	936	ENSRNOG00000001769	Tnk2	1800.75	0.439605	0.142937	3.07552	0.00210137	0.0743776	0.863005	1.12863	1.00836	1.03107	0.821841	1.0758	0.973501	0.936326	0.781538	0.846982	0.759017	0.848826	0.696486	0.644922
325	27812	ENSRNOG00000057221	Scn3b	1136.53	0.486367	0.15844	3.06972	0.00214257	0.0751614	0.862419	1.04667	1.09091	0.947584	0.728697	0.940502	0.838004	0.908235	1.06801	0.670862	0.752413	0.736361	0.714583	0.651634
327	10741	ENSRNOG00000019850	Speg	405.023	0.405933	0.132351	3.06711	0.00216143	0.0755101	0.89855	0.941126	1.16032	1.16161	1.09531	1.05202	1.1072	0.986423	1.08682	0.984449	0.746649	0.724777	0.704369	0.837944
330	1102	ENSRNOG00000002100	LOC108348180	65.2983	0.936561	0.306718	3.05349	0.00226193	0.0778962	1.4823	0.736194	0.78151	0.845809	0.812187	0.836205	0.88215	0.698279	0.534921	0.448099	0.55661	0.46153	0.651338	0.427228
332	30100	ENSRNOG00000059510	LOC100910792	591.329	0.468695	0.153477	3.05384	0.0022593	0.0778962	0.934343	0.902521	1.16314	1.04927	0.786065	0.868323	0.934412	0.767383	0.685238	0.88772	0.638319	0.76433	0.72985	0.755554
336	31204	ENSRNOG00000060615	Rai1	207.689	0.487442	0.16	3.0465	0.0023152	0.0785584	0.998425	1.08525	0.916325	0.970615	0.976897	0.928955	0.875692	0.800753	0.932497	0.745246	0.577698	0.690826	0.779946	0.806618
339	6686	ENSRNOG00000012620	Syngr3	2526.63	0.342987	0.112913	3.03762	0.00238453	0.0801948	0.96336	0.897901	1.13874	0.927968	0.871864	0.899058	0.886496	0.910559	0.902343	0.995207	0.703204	0.85812	0.745248	0.845782
341	6349	ENSRNOG00000011989	Vat1l	355.273	0.618959	0.204148	3.03191	0.00243009	0.08086	0.718323	1.07335	1.20833	0.701796	0.609123	0.777946	0.727148	0.642463	0.644011	0.906875	0.526466	0.624209	0.621335	0.829892
342	18984	ENSRNOG00000046949	Kcnb1	211.332	0.679433	0.223929	3.03414	0.00241222	0.08086	0.837257	0.890283	1.27246	0.831692	0.703803	0.629868	0.954419	0.697555	0.462347	0.717942	0.583397	0.718314	0.637694	0.55488
343	19130	ENSRNOG00000047171	Rnf8	288.759	0.484049	0.159609	3.03272	0.00242362	0.08086	1.00562	0.989642	1.00473	1.03618	0.906205	0.83931	0.945099	0.747201	0.855273	0.633546	0.752045	0.660692	0.648755	0.797556
347	11606	ENSRNOG00000021314	Fdft1	1135.32	0.382268	0.126404	3.02416	0.00249323	0.0823348	0.913213	1.0343	1.05249	1.01994	0.82753	0.999806	0.909559	0.847355	1.04865	0.881396	0.660449	0.785873	0.815189	0.806766
349	2438	ENSRNOG00000004606	Meis1	40.1459	0.930848	0.308514	3.0172	0.00255123	0.0831044	1.16218	0.982762	0.85506	0.58447	0.885283	0.880293	0.698479	1.07011	0.833944	0.731106	0.598713	0.631207	0.46884	0.402576
359	2987	ENSRNOG00000005673	Runx1t1	99.1034	0.85306	0.283795	3.0059	0.00264798	0.0840937	0.817329	1.28066	0.902011	0.664517	0.769435	0.619086	0.647519	0.738898	0.269469	0.438554	0.446578	0.648344	0.547339	0.57214
362	32660	ENSRNOG00000062084	Hsp90aa1-ps16	308.749	0.683337	0.227691	3.00117	0.00268947	0.0847035	0.92387	1.17443	0.901699	0.712931	0.673658	0.613668	1.03363	0.915056	0.543082	0.701911	0.848594	0.460167	0.637936	0.546821
364	424	ENSRNOG00000000895	Rabgef1	134.089	0.617863	0.206143	2.99725	0.00272429	0.0853287	0.741116	1.1744	1.08449	0.823872	1.01799	0.91942	0.664723	0.768335	0.588701	0.81572	0.597986	0.754087	0.577298	0.672831
365	2743	ENSRNOG00000005176	Map7d2	1614.89	0.492521	0.164489	2.99424	0.00275127	0.0857027	0.812575	1.09575	1.09168	0.820049	0.708514	0.906647	1.00508	0.92338	0.673201	0.878881	0.636307	0.848198	0.71669	0.641492
370	9176	ENSRNOG00000017136	Syt17	127.598	0.654521	0.218903	2.99001	0.00278969	0.0861177	0.815587	1.18523	0.999183	0.707288	0.646497	0.866848	0.609651	0.735542	0.439561	0.739791	0.555233	0.747567	0.607685	0.629096
371	7211	ENSRNOG00000013596	Dimt1	107.412	0.811104	0.271509	2.98739	0.00281368	0.0861286	0.981058	0.642343	1.3766	0.771671	0.74676	1.00026	0.83006	0.839323	0.689446	1.16372	0.675925	0.429935	0.544235	0.624928
373	25995	ENSRNOG00000055401	Kcnc1	707.072	0.773319	0.258831	2.98774	0.00281051	0.0861286	0.765439	1.27114	0.963417	0.92619	0.480396	1.02507	1.11373	1.02263	0.56304	0.746693	0.485363	0.67294	0.543788	0.637949
377	1427	ENSRNOG00000002755	Pafah1b1	1102.13	0.408546	0.137072	2.98053	0.00287751	0.0870199	0.922026	1.08465	0.993325	0.8257	0.92122	0.81959	0.826588	0.793362	0.560614	0.836663	0.781722	0.743035	0.755148	0.733912
378	8179	ENSRNOG00000015393	Slc32a1	2423.89	0.476284	0.159914	2.97837	0.00289787	0.0874039	1.25537	0.884721	0.859912	1.02284	0.918102	1.1402	1.04818	0.917819	0.794623	0.71895	0.736305	0.781669	0.660091	0.697411
380	9999	ENSRNOG00000018569	Ahcyl1	977.088	0.43513	0.146364	2.97293	0.00294972	0.0884994	1.15478	0.790108	1.05512	0.943907	0.809996	0.726122	0.706565	0.738796	0.644077	0.837919	0.742327	0.761628	0.706419	0.747326
386	3341	ENSRNOG00000006462	Ero1a	225.718	0.633206	0.21385	2.96098	0.00306663	0.0895142	0.748804	1.09704	1.15415	0.832741	0.61978	0.845728	0.904708	0.757324	0.627232	0.865664	0.782086	0.700935	0.470722	0.622397
390	10959	ENSRNOG00000020248	Ina	1691.31	0.480906	0.162433	2.96065	0.00306991	0.0895142	0.893013	1.08867	1.01832	0.987544	0.749248	0.749131	1.12701	0.853048	0.724636	1.04626	0.682365	0.715444	0.649889	0.818092
391	12229	ENSRNOG00000023202	Usp15	49.2239	0.849102	0.286499	2.96372	0.00303945	0.0895142	0.91932	1.01176	1.06892	0.681943	0.974457	0.790078	1.1466	0.85941	0.525959	0.82436	0.559454	0.526054	0.5314	0.601122
396	1315	ENSRNOG00000002509	Gnl3l	951.777	0.29001	0.09818	2.95386	0.00313827	0.0903522	0.965061	1.01306	1.02188	0.838581	0.752356	0.756469	0.843167	0.876362	0.784712	0.762972	0.775021	0.827707	0.806342	0.861573
398	12504	ENSRNOG00000024135	Zmat1	127.292	0.752613	0.255191	2.94921	0.00318583	0.0912604	1.04847	1.13428	0.817252	0.695393	0.716493	0.565376	0.94105	0.895507	0.444591	1.07274	0.681665	0.587695	0.481486	0.624983
400	9893	ENSRNOG00000018404	Aars1	1567.23	0.420264	0.142861	2.94178	0.00326334	0.0930133	1.09858	0.938047	0.963371	1.06211	0.765344	0.892591	0.917311	1.0079	0.889987	0.763107	0.731752	0.667049	0.721905	0.868442
402	3108	ENSRNOG00000005907	Rad18	44.7272	0.936863	0.319218	2.93486	0.00333693	0.0937929	0.695942	1.02122	1.28283	0.782186	0.643794	0.54373	0.526866	0.828021	0.542945	0.702165	0.437044	0.746923	0.436698	0.457946
407	29380	ENSRNOG00000058790	Fam120b	659.582	0.359932	0.122666	2.93424	0.00334365	0.0937929	0.854199	1.11769	1.02811	0.899484	0.888863	0.92478	0.762955	0.811793	0.798572	0.917772	0.769388	0.800989	0.71576	0.829514
408	15441	ENSRNOG00000033176	Zrsr2	170.724	0.731688	0.249479	2.93286	0.0033585	0.0938488	0.81372	1.30221	0.884071	0.809186	0.690018	0.775336	0.964654	0.454293	0.541446	0.650126	0.688379	0.622789	0.652608	0.448146
410	15757	ENSRNOG00000034180	Rpl37l1	451.847	0.70311	0.240068	2.92879	0.00340279	0.0946225	0.837388	0.666228	1.49638	0.776672	0.704195	0.850059	0.705651	0.741326	0.934312	0.538615	0.670468	0.476136	0.666574	0.642074
412	8814	ENSRNOG00000016541	Enc1	477.163	0.461166	0.157771	2.923	0.00346675	0.095933	1.05941	0.773901	1.16669	0.737919	0.857256	0.765669	0.866795	0.689069	0.744756	0.699188	0.739799	0.691923	0.825683	0.647131
414	813	ENSRNOG00000001520	Dlx1	228.043	0.625567	0.21423	2.92007	0.00349948	0.096371	1.1731	0.973411	0.853493	0.842566	0.556593	0.792138	0.799084	0.827658	0.82695	0.617433	0.897186	0.547614	0.598316	0.552997
417	6258	ENSRNOG00000011824	Trh	646.415	0.598961	0.205402	2.91604	0.00354511	0.0966932	1.00804	1.06594	0.926019	0.573992	0.800114	1.24557	1.01812	0.851401	0.692659	0.778622	0.632706	0.632543	0.645235	0.730652
418	10037	ENSRNOG00000018651	Agtpbp1	369.664	0.431374	0.147913	2.9164	0.00354096	0.0966932	0.965487	0.939816	1.0947	0.871985	0.979206	0.785144	0.857244	0.842436	0.797717	0.98161	0.622264	0.721236	0.750414	0.869094
420	2662	ENSRNOG00000005018	Scn2a	1380.92	0.473685	0.162639	2.91249	0.00358558	0.0973315	0.8474	0.980872	1.17173	0.853542	0.702716	0.929582	0.964158	0.837632	0.687084	0.889435	0.604758	0.859715	0.686856	0.727984
425	13700	ENSRNOG00000027944	Pnma8a	53.169	1.04851	0.360892	2.90534	0.00366855	0.098412	0.550309	1.48374	0.965951	0.955817	0.512178	0.615211	0.894196	0.662885	0.737188	0.42003	0.556313	0.554608	0.447254	0.377183
428	1422	ENSRNOG00000002749	Spag9	537.737	0.612462	0.211059	2.90185	0.00370967	0.0987219	0.980707	1.15704	0.862257	0.754885	0.747149	0.55787	0.788465	0.726171	0.367631	0.730058	0.613818	0.623506	0.70127	0.678619
429	4404	ENSRNOG00000008481	Reep1	311.36	0.553969	0.190935	2.90135	0.0037156	0.0987219	1.15192	0.931241	0.916844	0.84393	0.786867	0.873865	0.833774	0.866519	0.518681	0.87519	0.766259	0.710545	0.522959	0.724341
431	5648	ENSRNOG00000010731	Gpm6a	548.34	0.459286	0.158615	2.8956	0.00378434	0.100105	1.12837	0.976019	0.895609	0.860582	1.052	0.875496	0.725169	0.757709	0.513634	0.802166	0.659821	0.754479	0.711306	0.784149
3	7879	ENSRNOG00000014797	Tmbim1	328.656	-1.08769	0.191679	-5.67453	1.39e-08	5.29e-05	1.06472	1.05123	0.884047	1.39434	1.80991	1.50812	1.18115	1.21235	1.94024	1.53897	2.43351	1.81649	1.93819	2.32126
4	3919	ENSRNOG00000007597	Rhpn1	243.75	-1.33322	0.240524	-5.543	2.97e-08	5.77e-05	1.03809	0.708952	1.25296	0.807172	1.42284	0.867833	1.00321	1.4123	1.4194	1.71052	2.92853	2.12516	2.34959	2.65754
5	3947	ENSRNOG00000007650	Cd63	2311.73	-0.789733	0.143417	-5.50654	3.66e-08	5.77e-05	1.10103	0.974916	0.924055	1.15445	1.45069	1.22199	1.09043	1.2549	1.59477	1.46335	1.74742	1.53328	1.90106	1.73452
6	9362	ENSRNOG00000017468	Trappc6a	180.127	-1.14675	0.206917	-5.54209	2.99e-08	5.77e-05	0.966138	0.846125	1.18774	1.21948	1.65414	1.40231	1.20622	1.46326	1.86354	1.95534	2.44077	2.02515	2.39153	1.98237
7	9443	ENSRNOG00000017619	Aldh1a1	222.189	-1.31331	0.239277	-5.48864	4.05e-08	5.77e-05	1.07399	0.836371	1.08964	0.873547	1.06051	1.02826	1.01737	1.38885	2.11014	1.00272	2.58364	2.86596	1.97101	2.50904
9	9883	ENSRNOG00000018391	Cdk2ap2	263.453	-0.780944	0.151797	-5.14465	2.68e-07	0.000305576	1.06098	1.12906	0.809964	1.11591	1.14546	1.29879	1.32358	1.28825	1.17848	1.35219	1.93537	1.61918	1.73444	1.60424
10	10242	ENSRNOG00000018991	Gsn	626.482	-1.08618	0.211024	-5.1472	2.64e-07	0.000305576	1.11997	0.94903	0.931001	1.53155	1.48699	1.67198	1.25429	1.26465	1.71469	2.04342	3.03411	1.7226	1.77963	1.95893
11	4827	ENSRNOG00000009244	Abhd4	845.609	-0.789842	0.154179	-5.1229	3.01e-07	0.000311846	1.22891	1.0198	0.751288	1.26743	1.423	1.60048	1.17661	1.28417	1.46629	1.40753	1.72204	1.65809	1.81067	1.73213
14	9571	ENSRNOG00000017854	Ucp2	1087.55	-1.20856	0.252353	-4.78917	1.67e-06	0.00136385	1.30565	1.02423	0.670115	0.762939	1.30171	1.83488	1.63459	1.46759	1.62258	1.96428	2.6831	1.87615	1.95547	2.73372
16	6391	ENSRNOG00000012062	Npc2	1898.63	-0.720902	0.15178	-4.74964	2.04e-06	0.00148174	1.06982	0.987186	0.942998	1.37254	1.39873	1.39021	1.2588	1.30477	1.84312	1.48425	1.89664	1.29564	1.74667	1.65533
17	17613	ENSRNOG00000042838	None	184.668	-0.92401	0.195216	-4.73326	2.21e-06	0.00148174	1.01718	0.742088	1.24073	0.971942	1.40347	1.43227	1.81547	1.69439	1.81488	2.01377	1.71496	1.81729	2.03531	1.99664
19	186	ENSRNOG00000000459	Psmb9	103.34	-1.268	0.272761	-4.64875	3.34e-06	0.0019037	0.871123	1.08046	1.04842	1.15391	1.49058	1.15863	0.702036	1.22921	1.74434	1.81134	2.56465	2.29561	2.68061	2.09298
20	12438	ENSRNOG00000023910	Man2b1	252.367	-0.858876	0.184591	-4.65286	3.27e-06	0.0019037	1.33145	0.901289	0.767266	1.31099	1.55747	1.66872	1.25184	1.30926	1.57109	1.51835	1.89424	1.64907	1.83917	1.88799
22	1898	ENSRNOG00000003654	Cldn9	214.117	-0.829027	0.180385	-4.59588	4.31e-06	0.00218317	1.17948	0.98901	0.831511	1.35988	1.34881	1.11213	1.17324	1.34477	1.72749	1.49603	1.73818	1.57434	1.80953	1.99732
23	15028	ENSRNOG00000031927	Klk6	751.101	-1.08311	0.23636	-4.58244	4.6e-06	0.00218317	0.849648	1.24213	0.908223	2.04218	2.07894	1.81938	1.8642	1.23307	1.62666	2.16937	3.11498	1.46099	1.69691	2.20494
25	4102	ENSRNOG00000007939	Naprt	185.579	-0.934446	0.204343	-4.57293	4.81e-06	0.0021933	0.864838	1.01373	1.12144	1.04032	1.27513	1.46419	0.987898	1.34678	1.21245	1.75777	1.80123	2.0959	1.97314	1.76485
29	21505	ENSRNOG00000050794	Pdlim4	463.308	-0.753009	0.165393	-4.55285	5.29e-06	0.00227929	1.02869	0.934249	1.03706	0.970788	0.979788	1.25983	1.01668	1.5547	1.59865	1.50372	1.76736	1.68522	1.78196	1.50601
30	1576	ENSRNOG00000003018	Olfml2b	66.8511	-1.33519	0.295441	-4.51931	6.2e-06	0.00235774	1.02235	0.642943	1.3347	0.963011	1.36233	0.641536	1.20317	1.56283	1.94968	1.47034	2.6904	2.09372	2.6651	2.59106
31	2753	ENSRNOG00000005195	Cst3	59797.1	-0.66396	0.14749	-4.50174	6.74e-06	0.00247875	0.924198	1.05109	1.02472	1.40008	1.61769	1.7492	1.31643	1.32076	1.88062	1.73379	1.59361	1.5479	1.37896	1.81721
32	2872	ENSRNOG00000005413	Creb3l1	218.531	-0.906262	0.203648	-4.45014	8.58e-06	0.00305735	1.02013	0.985251	0.994615	1.36243	1.2783	1.18385	1.19391	1.27078	1.04831	1.52739	1.80139	1.26024	2.21465	2.22433
33	16378	ENSRNOG00000037247	Rras	297.611	-0.870056	0.196979	-4.417	1e-05	0.0034577	1.02102	0.77535	1.20363	1.06057	1.35999	1.05244	0.996926	1.18811	1.44036	1.52345	2.1943	1.69448	1.82874	1.58409
34	19536	ENSRNOG00000047768	Lamb2	350.859	-0.871349	0.198524	-4.38914	1.14e-05	0.00381604	1.14017	0.903281	0.956552	0.935425	1.24897	1.01093	0.863626	0.900957	1.11641	1.49086	2.10375	1.52574	1.94679	1.74447
35	6667	ENSRNOG00000012582	Eif4ebp1	169.22	-1.08	0.246447	-4.38229	1.17e-05	0.00382548	1.35273	0.799514	0.847752	0.845495	1.68877	1.57161	1.26176	1.52174	1.54784	1.77751	1.99869	1.82199	2.24485	2.39986
36	4956	ENSRNOG00000009465	Sfrp2	61.5011	-2.07129	0.473944	-4.37032	1.24e-05	0.00392897	1.21538	0.475587	1.30903	0.480831	1.1484	0.397911	1.04477	2.02368	3.49657	0.783421	4.54168	5.59301	3.0085	3.60761
38	7469	ENSRNOG00000014064	Ctsh	899.194	-0.909418	0.20894	-4.35253	1.35e-05	0.0040376	1.10324	0.85502	1.04174	1.13683	1.6473	1.17726	0.985227	1.21677	1.86241	1.685	2.05962	1.49214	1.94997	2.01095
40	1742	ENSRNOG00000003300	Btg2	94.8089	-1.04328	0.24275	-4.29776	1.73e-05	0.00491752	0.909475	1.18628	0.904247	0.849546	1.15682	1.62113	1.84593	2.07947	1.50316	1.45859	2.14072	2.08777	2.21279	1.82145
42	13712	ENSRNOG00000027990	Crip1	418.788	-0.858321	0.201579	-4.25798	2.06e-05	0.00559948	0.97861	0.863176	1.15821	0.72989	1.18899	1.06255	1.06189	1.13459	1.60437	1.29596	2.25781	1.48272	1.7748	1.73227
44	11154	ENSRNOG00000020583	Fcgrt	314.56	-1.29358	0.305526	-4.23394	2.3e-05	0.00595016	1.21212	1.06258	0.725292	0.939364	2.2693	1.34687	0.947247	0.948489	1.06873	2.1767	2.1797	2.1328	2.72267	2.77934
45	13629	ENSRNOG00000027724	Plekhf1	162.519	-0.928228	0.221369	-4.19313	2.75e-05	0.00697068	1.23709	0.700117	1.06279	1.20332	1.09237	1.65187	1.63689	2.30248	2.12913	2.03871	2.06226	1.56911	2.02462	1.9502
46	13941	ENSRNOG00000028674	Fbxw5	531.345	-0.819701	0.196739	-4.16643	3.09e-05	0.00766858	1.39748	0.845606	0.756909	1.5639	1.58601	2.05347	1.56313	1.48746	2.00226	1.50363	1.75874	1.92008	1.56848	1.81841
47	6395	ENSRNOG00000012073	Abhd14b	480.983	-0.722134	0.173868	-4.15334	3.28e-05	0.00794803	1.13897	0.855653	1.00538	0.978277	1.2454	1.0772	0.963274	1.13578	1.49655	1.37819	1.57859	1.47745	1.9586	1.58479
51	1040	ENSRNOG00000001963	Mx2	122.618	-1.50287	0.364552	-4.12251	3.75e-05	0.00825039	0.607236	1.2975	1.09526	0.900883	1.96484	1.44658	1.83728	2.05193	3.29125	0.895475	3.70901	2.30429	2.58634	2.73518
52	10686	ENSRNOG00000019742	Stat3	862.78	-0.527867	0.128074	-4.12157	3.76e-05	0.00825039	0.975379	1.02003	1.00459	1.05253	1.05787	1.13245	0.981896	1.24637	1.30125	1.31232	1.39439	1.36723	1.66906	1.33798
53	114	ENSRNOG00000000288	Scarf2	191.236	-0.852622	0.208079	-4.09759	4.17e-05	0.00865399	0.736848	1.18861	1.07454	1.24048	1.42914	1.33838	1.47403	1.5021	1.31851	1.92822	1.57395	2.24087	1.52992	1.86906
54	14419	ENSRNOG00000030118	Msn	152.373	-0.907284	0.221241	-4.10088	4.12e-05	0.00865399	0.944599	1.06268	0.992721	0.971629	1.40976	1.11488	1.0556	1.67011	1.12408	1.78048	1.92275	1.60904	1.80762	2.16379
55	25484	ENSRNOG00000054890	Flna	278.838	-1.15081	0.280644	-4.1006	4.12e-05	0.00865399	1.25082	0.62284	1.12634	1.16468	1.63878	0.987811	0.793105	1.33567	1.54727	2.08302	2.55323	1.99078	2.26905	2.06312
57	726	ENSRNOG00000001376	Mettl7a	752.646	-0.61137	0.150654	-4.05811	4.95e-05	0.00989516	1.14946	0.734033	1.11651	1.22109	1.20185	1.08543	1.34949	1.30358	1.60347	1.33613	1.62238	1.44947	1.55202	1.48336
58	10707	ENSRNOG00000019778	Cavin1	358.412	-1.11096	0.27551	-4.03236	5.52e-05	0.0108544	1.05374	0.913145	1.03311	0.894492	1.67805	0.822409	0.900471	1.24981	1.0111	2.08323	2.49515	1.66523	2.16838	2.31043
60	5361	ENSRNOG00000010208	Timp1	104.294	-1.47134	0.368969	-3.98771	6.67e-05	0.0126767	1.33455	0.956386	0.709067	0.537184	1.44748	0.782402	0.533585	1.45615	1.1364	2.06669	3.14443	2.70878	2.88094	2.37861
62	2994	ENSRNOG00000005690	Lmcd1	109.047	-0.935212	0.235796	-3.96618	7.3e-05	0.0134299	1.13513	0.705469	1.1594	1.13591	1.20038	1.07119	1.10493	1.42461	1.9712	1.32177	1.68512	1.8131	2.19957	1.93327
63	920	ENSRNOG00000001739	Meltf	39.9601	-1.32738	0.337729	-3.9303	8.48e-05	0.013887	1.47322	0.635826	0.890952	1.4571	1.80041	1.78745	1.25711	1.32677	1.78487	1.16676	2.71383	3.03274	1.81512	2.47218
64	6795	ENSRNOG00000012804	C1qc	308.407	-0.903134	0.229857	-3.9291	8.53e-05	0.013887	1.12259	1.03332	0.844091	1.25085	1.54237	1.5089	1.05357	1.12755	1.06229	1.88904	2.3864	1.35007	1.80383	1.94821
65	7531	ENSRNOG00000014171	Tnfsf13	110.233	-1.11509	0.283105	-3.93877	8.19e-05	0.013887	1.36596	0.723816	0.910222	1.26657	1.67713	1.02719	1.05496	1.6022	1.95372	1.13907	2.24103	2.48374	2.37066	1.57517
66	8905	ENSRNOG00000016687	Ssc5d	58.2065	-1.38085	0.351123	-3.93267	8.4e-05	0.013887	1.1855	1.18947	0.62503	1.23265	1.98478	0.52248	1.37184	1.5613	1.77387	2.21221	2.60378	2.71713	2.69143	2.4591
68	14545	ENSRNOG00000030449	Gsta4	582.906	-1.02075	0.259443	-3.93439	8.34e-05	0.013887	1.31965	0.852139	0.828216	0.704189	1.41538	1.15654	1.08732	1.42713	2.47088	1.35327	1.91447	2.08709	2.05589	2.06096
69	16572	ENSRNOG00000038047	Mt1-ps3	169.057	-1.36509	0.346989	-3.93411	8.35e-05	0.013887	1.41611	0.59778	0.986111	0.940134	1.80125	0.689092	0.854626	1.67659	1.30961	1.78588	3.25184	1.67674	3.21356	2.16402
70	18882	ENSRNOG00000046790	AABR07040887.1	316.092	-0.821895	0.208939	-3.93366	8.37e-05	0.013887	1.04506	1.01803	0.936909	1.12521	1.03202	1.29858	1.18454	1.34585	1.1302	1.82276	1.2834	2.34261	1.67925	1.76484
71	528	ENSRNOG00000001069	Elavl1	274.026	-0.713452	0.181832	-3.92368	8.72e-05	0.0140032	1.08682	1.1122	0.800976	1.21363	1.46947	1.50364	1.23779	1.15761	1.01435	1.54909	1.77601	1.74006	1.67844	1.37758
73	7962	ENSRNOG00000014961	Pdpn	237.025	-1.01293	0.259311	-3.90623	9.37e-05	0.0146412	1.01297	0.873278	1.11375	0.939263	1.75554	1.16075	0.897984	1.56337	1.14458	1.93515	2.45495	1.64969	2.16389	1.80069
74	8581	ENSRNOG00000016161	Lman2	743.774	-0.567897	0.145601	-3.90037	9.6e-05	0.0147976	1.04019	1.02108	0.938729	1.174	1.2449	1.27195	1.40243	1.47485	1.54052	1.11923	1.5649	1.17156	1.64144	1.55507
75	8471	ENSRNOG00000015941	Fkbp10	98.308	-1.21006	0.310678	-3.89489	9.82e-05	0.0149344	1.16663	0.819788	1.01358	0.601306	1.64415	1.52511	0.935768	1.54185	1.69212	1.84155	2.73928	2.45253	1.84595	2.21079
78	5664	ENSRNOG00000010756	Tp53	98.1096	-0.950649	0.244876	-3.88216	0.000103534	0.0151255	1.1256	0.953223	0.921176	1.62838	2.0087	2.09835	1.75105	1.80876	0.941933	1.50385	2.32105	1.84171	1.61545	1.95995
80	7998	ENSRNOG00000015033	Mxd4	719.366	-0.546368	0.140544	-3.88753	0.00010127	0.0151255	1.03367	1.06985	0.896487	1.18047	1.39875	1.49463	1.19659	1.18249	1.03517	1.48998	1.43562	1.41856	1.43898	1.55162
81	12721	ENSRNOG00000024801	Slc35a2	251.844	-0.666807	0.171788	-3.88158	0.000103781	0.0151255	1.22198	0.86602	0.911995	1.19786	1.42307	1.13887	1.44145	1.38404	1.18695	1.52567	1.39063	1.52051	1.83559	1.60945
83	6877	ENSRNOG00000012960	Uap1l1	168.446	-0.686896	0.178235	-3.85389	0.000116258	0.0159931	1.18012	0.892466	0.927411	1.14237	1.5756	1.10293	1.41197	1.54595	1.5706	1.43141	1.67283	1.50333	1.68134	1.58938
84	6906	ENSRNOG00000013014	Cyba	341.699	-1.03555	0.269129	-3.84778	0.000119193	0.0159931	0.854342	0.839754	1.3059	0.828895	1.52138	0.820478	0.966103	1.13722	0.963602	1.52775	2.36068	1.27621	2.53698	2.01975
86	8017	ENSRNOG00000015076	Cyp26b1	26.1426	-2.01188	0.524411	-3.83646	0.000124821	0.0165475	0.436447	0.569282	1.99427	0.86334	1.97386	0.833532	0.625301	0.4311	1.08203	1.21758	5.89586	3.12837	3.6012	3.28301
87	118	ENSRNOG00000000304	Cd164	491.246	-0.622181	0.162354	-3.83225	0.000126975	0.0166395	1.18389	0.843499	0.972612	1.10944	1.33626	1.16767	1.19951	1.20676	1.35774	1.57565	1.51365	1.36531	1.43336	1.84368
88	11468	ENSRNOG00000021087	Lgi4	440.613	-0.766088	0.200634	-3.81834	0.000134352	0.0174062	0.983351	1.3481	0.668546	1.45383	1.57539	1.41144	1.18461	1.56618	1.94279	1.49815	1.68294	1.74741	1.64565	1.73851
89	5179	ENSRNOG00000009884	Lgals1	238.554	-1.2728	0.334124	-3.80935	0.00013933	0.0178484	1.04715	0.815722	1.13712	0.773571	1.62245	0.71847	0.937665	1.09178	0.894943	2.32857	3.2209	1.77697	2.68315	1.98159
90	6141	ENSRNOG00000011599	Gldc	36.3964	-1.2802	0.33668	-3.80244	0.00014328	0.0180432	0.987127	0.833991	1.17888	0.532539	1.14145	0.565568	1.34998	1.72847	2.41303	1.86129	2.52095	2.30806	2.52038	2.33075
94	914	ENSRNOG00000001728	Fam43a	65.5058	-1.05613	0.280556	-3.76444	0.000166924	0.0200326	1.17439	1.03164	0.793974	1.11413	1.68686	1.48304	1.64822	1.30204	0.95984	1.86633	1.92052	1.83919	2.50999	2.08177
95	4307	ENSRNOG00000008301	Tagln2	335.49	-1.09283	0.290131	-3.76669	0.000165427	0.0200326	1.08176	0.648332	1.26991	0.608963	1.40678	0.832912	0.905093	1.18253	1.53622	1.56518	2.8906	1.61891	2.27961	1.73677
98	19	ENSRNOG00000000047	Cd82	305.959	-0.573396	0.153037	-3.74678	0.000179119	0.0208381	0.932517	1.15166	0.91582	1.19358	1.12352	1.30064	1.11083	1.15866	1.49672	1.2621	1.53513	1.30942	1.61091	1.50555
100	6695	ENSRNOG00000012640	Dpp7	769.905	-0.46713	0.125246	-3.72971	0.000191698	0.0214269	0.980612	0.980295	1.03909	1.15112	1.3257	1.30906	1.15481	1.1871	1.30528	1.37204	1.63913	1.28215	1.32024	1.28772
102	10653	ENSRNOG00000019692	Metrn	472.641	-0.631728	0.169181	-3.73405	0.000188428	0.0214269	1.01849	0.996354	0.985157	1.17479	1.10144	0.888188	0.923842	1.33786	1.28647	1.13974	1.71535	1.59949	1.70257	1.18269
105	25360	ENSRNOG00000054765	Renbp	125.548	-0.855563	0.230815	-3.7067	0.000209974	0.0228786	0.986881	1.10846	0.90466	1.04838	1.68404	1.28443	1.33536	1.49227	2.10509	1.66697	1.6945	1.5514	1.71674	2.28254
107	15235	ENSRNOG00000032575	Ocel1	567	-0.469417	0.127536	-3.68066	0.000232627	0.0245572	1.05501	1.01385	0.931144	1.10795	1.2659	1.38772	1.2988	1.39404	1.59091	1.42372	1.44577	1.51222	1.27937	1.30298
109	6760	ENSRNOG00000012749	C1qb	657.142	-0.74673	0.203305	-3.67295	0.000239769	0.024851	1.12677	1.09622	0.777012	0.819981	1.44988	1.3338	1.21519	1.26817	1.17101	1.55428	2.03564	1.37383	1.54516	1.76234
110	11958	ENSRNOG00000022368	Ddx49	249.568	-0.610367	0.166083	-3.67507	0.000237785	0.024851	0.893978	1.18876	0.917263	1.0695	1.08037	1.06734	1.58184	1.62328	1.29856	1.39081	1.31152	1.78761	1.39135	1.61828
112	5262	ENSRNOG00000010031	Vtn	368.479	-0.984447	0.268874	-3.66137	0.000250874	0.0250402	1.18192	0.874428	0.94365	1.06843	2.25236	1.30095	1.13345	1.22184	1.24091	2.15502	2.06017	1.38964	2.12145	2.34484
114	6239	ENSRNOG00000011784	Mocs1	101.561	-1.04517	0.285249	-3.66405	0.000248257	0.0250402	1.05438	0.967	0.978618	2.0205	1.36908	1.11381	1.3808	1.38319	2.28096	2.02625	1.47188	2.47289	1.6626	2.63749
115	8124	ENSRNOG00000015278	Myl12b	377.269	-0.879634	0.24019	-3.66224	0.000250017	0.0250402	1.11317	0.972717	0.914111	1.19502	1.83415	1.23925	0.979044	1.09171	1.94459	1.73557	2.16369	1.36964	1.93103	1.89924
116	10371	ENSRNOG00000019211	Olfml3	108.364	-1.29356	0.354654	-3.6474	0.000264907	0.0260362	1.72929	0.612236	0.658474	1.18911	1.35468	1.35879	1.09721	1.35021	2.29907	2.86461	2.68495	1.8888	2.46174	2.79092
117	9365	ENSRNOG00000017477	Mmp23	51.8435	-1.04375	0.286768	-3.6397	0.000272956	0.0262013	1.01452	1.38946	0.596016	1.63414	1.45021	1.42825	1.12128	1.14525	1.39302	1.01257	2.34942	2.07769	1.71099	2.17216
121	12645	ENSRNOG00000024568	Ndufs7	2087.37	-0.620649	0.170985	-3.62984	0.0002836	0.0268244	0.794565	1.37191	0.833528	1.64947	1.64959	1.88706	1.61692	1.52408	1.55021	1.49706	1.5427	1.81493	1.31868	1.47542
122	8989	ENSRNOG00000016831	Serpinh1	445.272	-0.817873	0.225839	-3.62148	0.000292925	0.0273741	1.05706	1.031	0.911942	1.16408	1.47967	0.91478	0.973094	1.33085	1.59946	1.64421	2.43256	1.36236	1.79647	1.46442
128	10042	ENSRNOG00000018659	Csf1	256.309	-0.64248	0.178394	-3.60146	0.000316434	0.0283209	1.01604	0.834921	1.14904	0.949644	1.02097	1.00709	1.15181	1.38495	1.73806	1.26813	1.83889	1.43085	1.60092	1.36704
129	10388	ENSRNOG00000019244	Mxra8	96.4155	-0.929363	0.25819	-3.59953	0.000318793	0.0283209	1.28925	0.663121	1.04763	0.828183	1.3863	0.791974	0.785501	1.18155	0.927706	0.967286	1.95871	1.80451	1.79687	2.04861
131	5658	ENSRNOG00000010747	Dap	365.887	-1.01375	0.282585	-3.58741	0.000333983	0.0290667	1.21448	0.763502	1.02202	0.68155	1.55608	0.828885	0.912268	0.943884	1.33302	1.66519	2.49668	1.38371	2.22552	1.97114
134	11562	ENSRNOG00000021232	Ddrgk1	1240.3	-0.419239	0.117202	-3.57706	0.000347481	0.029973	1.10016	1.08013	0.819715	1.21653	1.15143	1.2493	1.19493	1.1787	1.26337	1.15914	1.29995	1.42085	1.23708	1.39431
135	6400	ENSRNOG00000012084	Xpnpep1	537.143	-0.390316	0.109528	-3.56363	0.000365757	0.0308889	1.07652	1.00695	0.916529	1.15587	1.10535	1.18979	1.17124	1.12105	1.26779	1.20707	1.33515	1.33611	1.21962	1.35499
138	20080	ENSRNOG00000048580	Trip6	92.5343	-1.04063	0.293159	-3.54971	0.000385661	0.0316325	1.02672	1.0044	0.968878	1.00076	1.26179	1.1083	0.415713	1.11702	1.31101	1.33198	1.95985	1.66887	2.19582	2.40753
140	4925	ENSRNOG00000009409	Fbxo2	929.107	-0.562227	0.158473	-3.54778	0.000388496	0.0316375	0.973808	1.06753	0.958663	0.91225	1.33264	1.10529	1.08041	1.14565	1.20938	1.02656	1.85827	1.41426	1.42083	1.21467
142	24179	ENSRNOG00000053583	Mapk3	1818.31	-0.467915	0.13207	-3.54292	0.000395716	0.0317716	1.05423	1.04198	0.903791	1.07504	1.21179	1.11432	1.1533	1.00362	1.4558	1.35194	1.48317	1.37746	1.28137	1.39158
143	4009	ENSRNOG00000007763	Plod1	291.01	-0.633152	0.179028	-3.53661	0.000405292	0.0323128	1.11567	0.866852	1.01748	1.15795	1.3899	1.09956	1.18896	1.31515	1.42369	1.44345	1.90718	1.20022	1.40313	1.69291
149	3999	ENSRNOG00000007743	Mgst1	560.271	-0.84419	0.240508	-3.51003	0.000448064	0.0338608	1.04722	0.964956	0.987828	0.938978	1.23112	1.39696	0.886573	1.45754	2.38744	1.72633	1.91447	1.44951	1.92856	1.88938
150	6221	ENSRNOG00000011747	Tmem205	519.996	-0.491672	0.139905	-3.51433	0.000440864	0.0338608	1.07638	1.06741	0.856214	1.22258	1.33995	1.49529	1.27543	1.19669	0.967305	1.30021	1.50068	1.38846	1.36871	1.37281
153	4020	ENSRNOG00000007782	Ghrh	401.35	-1.03439	0.295231	-3.50365	0.000458935	0.0339761	0.742966	1.17587	1.08116	1.78326	2.5562	1.68644	0.889868	2.42128	3.20016	2.17314	1.95268	1.83966	2.44192	1.95849
154	10048	ENSRNOG00000018669	Insl3	48.7757	-1.10991	0.31678	-3.50373	0.00045879	0.0339761	0.954188	0.8001	1.24571	1.24709	1.35819	1.79628	1.13516	1.68303	1.7547	2.10806	2.54241	1.81044	1.62222	2.61176
155	185	ENSRNOG00000000457	Tap1	65.9078	-1.09371	0.312333	-3.50173	0.000462247	0.0340005	1.25544	0.592144	1.15242	0.909097	1.15964	1.33583	0.819037	1.04076	1.9239	1.45206	2.18875	2.13625	1.8569	2.32907
157	13377	ENSRNOG00000026884	Snx17	804.112	-0.356831	0.102171	-3.4925	0.000478524	0.0347493	1.02876	1.02941	0.941829	1.1178	0.999487	1.21253	1.20808	1.15552	1.16369	1.13588	1.24534	1.26907	1.26208	1.34787
159	345	ENSRNOG00000000763	RT1-M3-1	137.438	-0.772139	0.222108	-3.47641	0.000508179	0.0349021	1.04908	0.839682	1.11124	1.16965	0.97047	0.699418	1.42445	1.11159	1.52777	1.14522	1.81832	1.31895	2.03389	1.65677
161	8013	ENSRNOG00000015068	Il11ra1	400.066	-0.733373	0.210546	-3.4832	0.000495464	0.0349021	1.062	1.28866	0.649348	1.00997	0.813961	1.24813	1.18504	1.4289	1.60855	1.61512	1.51426	1.58157	1.93467	1.6319
163	10226	ENSRNOG00000018962	Ctf1	36.1948	-1.14562	0.329011	-3.482	0.000497688	0.0349021	1.02068	1.07246	0.906856	0.859952	1.05786	0.606452	0.568687	1.15753	1.25441	1.29305	1.8802	2.4865	2.3394	2.15684
164	11156	ENSRNOG00000020587	Efemp2	325.689	-0.710048	0.20375	-3.4849	0.000492323	0.0349021	1.03854	1.03736	0.924107	0.659551	1.11859	0.759959	0.716551	0.986219	1.18833	1.20929	1.86275	1.53644	1.69301	1.45534
168	7498	ENSRNOG00000014117	Hmox1	98.8852	-1.03652	0.298527	-3.4721	0.000516399	0.0350444	1.4117	0.640677	0.947625	0.97881	1.09836	1.30079	0.922657	1.07814	1.56535	1.47222	2.70773	2.01271	2.18923	1.30129
171	642	ENSRNOG00000001242	Gstt3	1456.38	-0.545987	0.158273	-3.44965	0.00056132	0.0372071	0.972148	0.974707	1.05315	1.41654	1.45252	1.12528	1.30961	1.13917	1.3648	1.16501	1.899	1.15481	1.35587	1.4304
172	8331	ENSRNOG00000015667	Epcam	22.8666	-1.46336	0.424014	-3.4512	0.000558098	0.0372071	1.25447	0.649696	1.09584	1.02178	1.56436	0.507345	1.18938	1.89509	1.1821	1.6648	2.31086	3.29803	2.73992	2.63922
175	9945	ENSRNOG00000018487	Slc3a2	1128.89	-0.537706	0.156094	-3.44476	0.000571557	0.0374754	1.17261	1.05339	0.773997	1.12029	1.31161	1.4404	1.14969	1.11543	1.30258	1.31162	1.29121	1.30626	1.56056	1.65227
176	12762	ENSRNOG00000024923	Nnat	9765.95	-0.849645	0.247102	-3.43843	0.00058509	0.0374754	1.34378	1.14267	0.513552	1.06448	1.16592	1.37561	1.34711	1.20143	1.36399	0.967124	1.3468	1.98773	1.58644	2.28767
178	18903	ENSRNOG00000046834	C3	85.6851	-1.13499	0.330004	-3.43933	0.00058315	0.0374754	1.045	0.910477	1.04452	0.759023	1.28767	0.580017	0.894799	1.16122	1.19573	1.41408	2.93262	1.03268	2.48726	2.33594
182	10056	ENSRNOG00000018681	Nes	73.9913	-1.41586	0.415335	-3.40897	0.000652079	0.0408481	1.35079	0.554148	1.09507	0.711097	1.64426	0.699028	0.585266	1.22664	1.81984	1.63313	4.09364	2.37002	2.55131	1.6512
184	4826	ENSRNOG00000009243	Oaf	280.105	-0.534721	0.157191	-3.40173	0.000669616	0.0414907	1.0539	0.787151	1.15895	1.15049	1.37576	1.11244	1.04787	1.03667	1.09583	1.10434	1.54265	1.41606	1.27816	1.54542
186	9529	ENSRNOG00000017780	Akr7a2	851.642	-0.424224	0.124902	-3.39646	0.000682631	0.0414973	0.997718	0.956869	1.04541	0.927284	1.07387	1.05027	1.24048	1.16794	1.21047	1.21492	1.60333	1.14697	1.36155	1.25596
187	13844	ENSRNOG00000028384	Npepl1	106.027	-0.781112	0.229819	-3.39881	0.000676792	0.0414973	1.24741	0.787292	0.965295	1.00823	1.46725	1.04515	1.15302	1.5236	1.6115	1.71802	1.68016	1.78711	1.49409	1.90748
188	23103	ENSRNOG00000052506	Ak3	985.753	-0.784757	0.231093	-3.39585	0.000684162	0.0414973	1.27617	0.856768	0.867062	1.01471	1.54309	1.12623	1.28912	0.78543	1.16278	1.8757	1.6671	1.71974	1.70601	1.79939
190	2085	ENSRNOG00000003973	Cyb5r1	195.511	-0.758568	0.224065	-3.38548	0.000710529	0.0424274	1.11795	0.743982	1.13807	1.11323	1.43812	1.75163	1.51997	1.18688	1.97536	1.53865	1.55504	1.56481	1.54947	2.08534
192	14939	ENSRNOG00000031643	Dchs1	408.267	-0.644715	0.190596	-3.38262	0.000717988	0.0426343	1.20891	0.956239	0.834848	0.957748	0.942503	1.23523	0.935812	1.2332	1.45645	0.937419	1.32382	1.76669	1.55104	1.6155
193	234	ENSRNOG00000000523	Ppil1	329.906	-0.541681	0.160259	-3.38003	0.000724778	0.0427838	1.07414	1.06311	0.862751	1.31968	1.20972	1.47605	1.34356	1.4174	1.858	1.42602	1.256	1.61344	1.45807	1.50067
198	7460	ENSRNOG00000014050	Ptges2	494.704	-0.519835	0.154971	-3.35441	0.000795349	0.0457968	1.07972	0.92038	0.999895	1.18455	1.1067	1.56757	1.10106	1.35383	1.21447	1.42089	1.34448	1.60443	1.27497	1.50861
199	6570	ENSRNOG00000012404	Thrsp	112.109	-1.09309	0.326422	-3.34871	0.00081189	0.0465133	0.818741	1.16805	1.01321	1.58582	2.22747	2.8341	1.26466	1.48263	2.79097	2.37098	1.57105	2.60346	1.42906	2.91955
201	11968	ENSRNOG00000022393	Faap24	31.6646	-1.19419	0.356906	-3.34594	0.000820031	0.0465133	0.675949	1.01732	1.30673	0.977112	1.54321	1.37038	1.39678	1.54077	1.66588	1.8542	2.05932	2.58697	2.82169	1.63828
207	9646	ENSRNOG00000017976	Slco2b1	170.076	-0.916383	0.275627	-3.32473	0.000885054	0.0487464	1.35425	1.14082	0.504926	1.50686	0.996859	1.32552	1.92004	1.3934	1.9585	2.13541	2.30411	1.43544	1.76387	2.07421
210	10507	ENSRNOG00000019447	Ecel1	480.595	-0.47715	0.143848	-3.31705	0.000909748	0.0493907	0.868345	1.1298	1.00186	1.38273	1.35732	1.4063	1.39026	1.64108	1.53344	1.69573	1.29299	1.58654	1.17945	1.50601
211	4321	ENSRNOG00000008332	Smo	191.204	-0.540672	0.163131	-3.31435	0.00091855	0.0496321	1.07133	0.822117	1.10656	0.913666	1.03902	1.05854	1.04088	1.21661	1.34329	1.30723	1.47717	1.33619	1.47192	1.52414
213	634	ENSRNOG00000001229	Col18a1	169.988	-0.962631	0.291047	-3.30748	0.000941409	0.0500169	1.03793	1.11083	0.851241	1.19327	1.76781	1.0267	1.36312	1.25303	0.88311	2.27255	2.61466	1.45876	2.01856	1.71484
214	11528	ENSRNOG00000021174	Macrod1	361.604	-0.578539	0.174947	-3.30694	0.000943218	0.0500169	0.974681	1.22543	0.799885	0.904848	1.16069	1.31848	1.24015	1.29987	1.09916	1.34953	1.31905	1.72396	1.4271	1.51018
216	19499	ENSRNOG00000047714	Tmem37	66.7441	-1.43106	0.433061	-3.30452	0.000951391	0.0502167	1.09647	0.919403	0.98413	0.645515	2.21377	0.538469	0.673249	1.77927	2.30013	1.82392	2.76521	1.80521	3.10685	3.11236
219	10085	ENSRNOG00000018725	Phkg2	488.623	-0.453378	0.138356	-3.2769	0.00104954	0.0546384	1.14809	0.844862	1.00705	1.24705	1.10612	1.16875	1.23366	1.14162	1.4515	1.25517	1.30057	1.5149	1.2858	1.37267
222	10025	ENSRNOG00000018627	Plekhb1	1612.91	-0.504428	0.154375	-3.26755	0.00108482	0.0555256	0.901833	1.16368	0.934486	1.12335	1.30695	1.38752	1.0854	0.982125	1.42984	1.39604	1.58046	1.39168	1.2815	1.42151
224	4594	ENSRNOG00000008829	Sorbs3	29.8467	-1.14914	0.351911	-3.26543	0.00109299	0.0556301	1.01093	1.05077	0.938293	1.56229	1.92882	1.73762	1.56153	2.0595	2.31349	2.66698	2.09503	2.45092	2.40617	1.93696
226	7181	ENSRNOG00000013545	Polr2e	840.467	-0.3758	0.115587	-3.25124	0.00114904	0.0565963	1.10831	0.958471	0.933224	1.14844	1.14571	1.23071	1.05586	1.09049	1.24365	1.26496	1.18787	1.39468	1.30129	1.30744
230	9862	ENSRNOG00000018358	Nt5dc2	202.957	-0.694132	0.213173	-3.25619	0.00112918	0.0565963	1.17154	0.786767	1.04169	0.858076	1.15454	1.3352	1.07513	0.982043	1.44921	1.20286	2.01228	1.38844	1.65799	1.41287
231	11327	ENSRNOG00000020871	Ltbp4	272.231	-0.574804	0.176898	-3.24936	0.00115665	0.0565963	1.14371	1.10972	0.746569	0.964975	1.3182	1.37475	1.08348	1.18964	1.11638	1.31137	1.51778	1.42897	1.6311	1.39532
232	12600	ENSRNOG00000024452	Carmil2	293.633	-0.7201	0.221495	-3.2511	0.0011496	0.0565963	1.23838	0.989514	0.77211	1.35572	1.46696	1.24572	1.3713	0.97576	1.64955	1.26931	1.8154	2.07263	1.15651	1.54963
239	13687	ENSRNOG00000027914	Plscr3	136.6	-0.582964	0.180271	-3.23382	0.00122144	0.0583583	1.05884	0.864774	1.07639	1.14333	1.16147	1.55838	1.25258	1.34331	1.22268	1.43512	1.43156	1.5728	1.4705	1.50554
241	6885	ENSRNOG00000012975	Ggcx	143.171	-0.726737	0.225388	-3.22439	0.00126243	0.0592302	0.930986	0.910752	1.15826	0.893445	1.65708	1.08793	0.93104	1.11988	1.28676	1.41545	1.75742	1.79557	1.49188	1.56203
242	7848	ENSRNOG00000014739	Wfdc2	54.7741	-1.12899	0.350085	-3.22492	0.00126009	0.0592302	0.984124	1.18926	0.826614	0.858839	2.11084	1.35987	0.90196	1.80118	1.45726	1.34816	2.13277	1.78181	3.16907	1.70073
243	8872	ENSRNOG00000016630	Tln1	440.513	-0.4666	0.144556	-3.22781	0.00124742	0.0592302	0.859632	0.995725	1.14464	1.12928	1.13144	1.03339	1.0257	0.966305	0.850861	1.18213	1.51067	1.26302	1.39081	1.35852
244	21530	ENSRNOG00000050828	Vkorc1	400.803	-0.619387	0.19234	-3.22028	0.00128067	0.0598398	0.936089	1.04878	1.01514	0.838263	1.23627	1.0944	1.09761	0.987093	1.64284	1.24512	1.26415	1.42141	1.8035	1.65621
245	4883	ENSRNOG00000009333	Osgep	296.426	-0.472671	0.146869	-3.21833	0.0012894	0.0600018	1.01194	0.90781	1.08025	1.36799	1.22907	1.07349	1.55744	1.33126	1.50678	1.251	1.49372	1.30796	1.45145	1.29447
249	3253	ENSRNOG00000006255	Nipal4	45.9805	-1.01523	0.317886	-3.19369	0.00140465	0.0610029	0.728669	1.34646	0.924869	2.40231	1.991	2.31937	1.95744	1.71938	1.66754	2.20957	2.83371	1.60444	1.8885	1.79257
251	4503	ENSRNOG00000008644	Nkx2-1	195.777	-0.589128	0.184554	-3.19217	0.0014121	0.0610029	1.05202	0.882135	1.06584	0.737025	0.892093	0.918474	1.10351	1.12572	1.68383	1.24869	1.36117	1.72147	1.52026	1.40778
252	4533	ENSRNOG00000008706	Tbx3	31.0111	-1.77877	0.555282	-3.20336	0.00135835	0.0610029	0.350516	0.914395	1.73509	0.635578	1.68431	0.803303	0.37664	1.90422	1.53744	1.14791	4.68123	4.82781	2.16913	1.94016
258	11875	ENSRNOG00000022116	Gjb6	593.8	-0.866128	0.271134	-3.19446	0.00140091	0.0610029	1.20602	0.75488	1.0391	1.37983	2.09304	1.02769	1.1751	1.08525	1.54662	2.09569	1.83095	1.40269	1.50337	2.55227
259	13304	ENSRNOG00000026647	Cxcl16	85.3544	-1.47707	0.462471	-3.19387	0.00140379	0.0610029	1.43901	0.361445	1.19955	0.48083	1.66548	0.623923	0.668652	1.36375	1.33505	2.37755	3.56425	1.73822	2.88815	2.93103
265	32113	ENSRNOG00000061527	Gck	89.1258	-0.934604	0.292018	-3.2005	0.0013719	0.0610029	1.04736	1.27191	0.680728	1.03589	1.27096	1.71746	1.57171	1.65881	2.1489	1.87929	1.31395	2.8019	1.73641	1.81453
268	11429	ENSRNOG00000021031	Grn	550.474	-0.611424	0.191809	-3.18767	0.00143424	0.0610141	1.12463	0.837821	1.03755	0.974118	1.18874	1.29903	0.961434	0.959474	0.915489	1.51227	1.29948	1.41591	1.66508	1.72922
269	11092	ENSRNOG00000020464	Mrpl54	1428.18	-0.408477	0.128553	-3.17751	0.00148544	0.0622629	1.08561	1.08119	0.833198	1.22171	1.24531	1.27665	1.27753	1.25528	1.58459	1.17376	1.26814	1.34579	1.30998	1.38784
271	13879	ENSRNOG00000028512	Ilvbl	318.356	-0.438256	0.137848	-3.17926	0.00147651	0.0622629	0.956203	0.891053	1.15274	1.18124	1.15697	1.3772	0.954368	1.13488	1.08547	1.10847	1.3611	1.34177	1.41772	1.29059
272	14010	ENSRNOG00000028895	None	56.9789	-1.21832	0.383149	-3.17975	0.001474	0.0622629	0.943787	0.407327	1.64889	1.29037	2.02432	1.36775	0.924645	1.01448	1.04815	1.65653	3.22144	1.66196	2.35206	2.00923
273	8697	ENSRNOG00000016343	Dkk3	674.563	-0.888563	0.280114	-3.17215	0.00151315	0.0628233	0.889534	0.929683	1.18078	1.06912	1.44369	1.17414	0.897755	1.59489	2.83963	1.29474	1.77551	1.39389	2.4013	1.83332
275	15005	ENSRNOG00000031834	Nkain4	412.501	-0.469145	0.147847	-3.17318	0.0015078	0.0628233	1.01699	1.05574	0.927264	1.04277	1.28963	1.2794	1.49382	1.34859	1.33094	1.17244	1.2518	1.28509	1.34428	1.65791
276	8935	ENSRNOG00000016733	Rab13	210.712	-0.698358	0.220333	-3.16956	0.00152671	0.0630653	1.01655	1.0574	0.926051	1.01179	1.18391	1.12799	0.988614	1.61418	1.78157	1.28296	2.16889	1.24244	1.58036	1.50668
280	9297	ENSRNOG00000017354	Zyx	238.645	-0.643097	0.20407	-3.15135	0.00162517	0.0661733	1.40342	0.739718	0.856865	1.28634	1.62609	1.56657	1.54701	1.49377	1.51585	1.39996	1.88321	1.39261	1.411	1.56599
282	17577	ENSRNOG00000042729	Efhc1	60.0194	-0.989632	0.314348	-3.1482	0.00164278	0.0664162	1.08309	1.12718	0.789731	0.843311	1.28972	0.71297	1.51048	0.910483	1.7403	0.888855	1.76169	2.33193	2.30366	1.5699
283	5623	ENSRNOG00000010688	Nrgn	5182.38	-0.611615	0.194503	-3.1445	0.00166372	0.066789	1.07198	1.00741	0.920614	2.07084	1.68355	2.37133	1.66643	1.6748	1.82879	1.35791	0.948205	1.93129	1.70254	1.5299
284	8825	ENSRNOG00000016559	Tm2d2	720.672	-0.655865	0.208553	-3.14483	0.00166184	0.066789	1.36799	0.923531	0.708481	1.38795	1.52285	1.41013	1.18102	1.10114	1.63042	1.75117	1.44257	1.5508	1.44068	1.8719
287	2026	ENSRNOG00000003869	Sod3	174.787	-0.928511	0.296268	-3.13402	0.00172426	0.068496	1.29077	0.661837	1.04739	1.15338	1.60785	1.79529	1.31045	1.23099	1.06951	2.44237	2.20555	1.3437	1.84757	2.2135
289	491	ENSRNOG00000001006	Nptx2	439.831	-0.694355	0.221862	-3.12967	0.00175004	0.0688645	1.2996	1.02969	0.670715	1.81297	1.4208	1.90764	1.9158	1.61608	1.5321	1.78998	1.11456	1.55179	1.7622	2.05179
290	4978	ENSRNOG00000009513	Akr1b1	813.106	-0.517101	0.165453	-3.12537	0.00177582	0.0688645	1.20447	0.7818	1.01373	1.13956	1.29715	1.22475	1.22224	1.1994	1.80643	1.51051	1.40291	1.42363	1.41591	1.48077
291	6821	ENSRNOG00000012847	Scgb1c1	72.7483	-0.968313	0.309736	-3.12625	0.00177051	0.0688645	1.09011	0.789149	1.12074	0.797851	0.924392	1.42402	1.45248	2.17504	2.64436	1.39628	2.71093	1.69144	1.74359	1.67093
292	8292	ENSRNOG00000015591	Cndp2	553.351	-0.441139	0.141036	-3.12784	0.00176097	0.0688645	1.11786	1.07721	0.804927	1.40093	1.32264	1.50538	1.30384	1.28347	1.29823	1.4741	1.35961	1.2307	1.28713	1.5601
294	14594	ENSRNOG00000030625	Tf	6178.42	-0.702909	0.22483	-3.12641	0.00176958	0.0688645	0.992155	1.01223	0.995619	1.49955	1.72321	1.18357	1.44204	0.953554	1.36932	1.59831	2.45549	1.08518	1.5648	1.40586
296	9677	ENSRNOG00000018029	Doc2g	74.2532	-0.971048	0.310949	-3.12286	0.00179104	0.0690396	0.968538	0.767014	1.26445	1.61937	1.77949	1.40051	1.16462	1.9589	1.63596	2.98728	1.50803	1.96407	1.99789	2.33685
298	17854	ENSRNOG00000043503	Ehd1	491.441	-0.490625	0.157121	-3.12259	0.00179266	0.0690396	1.0552	1.22402	0.720781	1.24548	1.34333	1.39682	1.30695	1.34461	1.41939	1.30725	1.57037	1.35172	1.41362	1.29641
301	21554	ENSRNOG00000050869	Cebpd	107.533	-1.06374	0.341348	-3.11628	0.00183146	0.0693702	1.14774	1.00391	0.848356	0.881428	1.47706	0.912887	0.638402	1.97392	1.42143	1.12026	2.56197	1.27529	2.81534	1.72477
303	202	ENSRNOG00000000481	Cuta	1288.25	-0.549053	0.176428	-3.11206	0.00185788	0.0699067	1.09586	0.674689	1.22946	1.17767	1.43367	1.33251	1.44006	1.08548	1.43085	1.36321	1.31698	1.46483	1.47223	1.59511
306	11376	ENSRNOG00000020946	Ccdc12	681.664	-0.353557	0.113779	-3.10739	0.00188747	0.0703238	1.04223	1.02479	0.932985	1.23452	1.02531	1.29193	1.20194	1.15222	1.31445	1.17198	1.29029	1.27565	1.30837	1.23981
309	13927	ENSRNOG00000028638	Il10rb	50.2962	-1.08367	0.349625	-3.09952	0.00193834	0.071518	1.18046	1.01045	0.809086	0.817277	1.50151	1.08214	0.95133	1.54494	1.11435	1.71819	2.55507	1.16965	2.75347	2.0356
311	10324	ENSRNOG00000019136	Scamp2	221.585	-0.515551	0.166686	-3.09295	0.00198179	0.0726506	1.10442	0.926069	0.969513	0.968566	1.09799	1.14085	1.18088	1.09088	1.05205	1.18385	1.57845	1.19283	1.70411	1.25088
318	8295	ENSRNOG00000015596	Efhd1	360.956	-0.594849	0.193244	-3.07823	0.00208236	0.074166	1.01792	0.918342	1.06374	1.49524	1.48977	1.27442	0.968198	1.09109	1.52709	1.67366	1.82996	1.29393	1.40701	1.5089
319	8945	ENSRNOG00000016752	Crispld2	76.3449	-1.14891	0.373169	-3.0788	0.00207835	0.074166	1.01323	0.550673	1.43609	0.798002	1.8616	1.05355	0.604861	0.926683	0.987616	1.46113	2.90342	1.43988	2.51883	1.98131
320	14689	ENSRNOG00000030888	Rela	260.703	-0.408635	0.132786	-3.0774	0.00208817	0.074166	0.958842	1.04175	0.999412	1.11442	1.02291	1.12404	0.997069	1.06057	0.930293	1.15122	1.32675	1.26688	1.31673	1.39974
324	24736	ENSRNOG00000054140	Myl6	4948.61	-0.332583	0.108319	-3.07039	0.0021378	0.0751614	1.04277	0.946823	1.01041	1.25239	1.25275	1.18921	1.29746	1.23971	1.2593	1.21234	1.50532	1.13347	1.24734	1.15116
326	8802	ENSRNOG00000016516	Mbp	63388.2	-0.606514	0.197787	-3.06651	0.00216576	0.0755101	0.93549	0.90396	1.16055	1.40563	1.77194	1.60194	1.79155	1.27665	1.50462	1.7541	2.21024	1.10779	1.31182	1.46044
328	8843	ENSRNOG00000016587	Ninj1	409.342	-0.495457	0.161809	-3.06199	0.00219873	0.076426	1.09441	0.925615	0.979971	1.06996	1.2784	1.71306	1.17598	1.07477	1.25587	1.40014	1.43504	1.46279	1.39326	1.34825
333	20601	ENSRNOG00000049402	Nbl1	1003.59	-0.743706	0.243753	-3.05107	0.00228031	0.0780715	1.14739	0.772002	1.0806	0.82969	1.43675	0.981706	0.793172	0.973409	1.01822	1.71923	1.81654	1.29009	1.87769	1.71314
338	11313	ENSRNOG00000020845	Tyrobp	321.379	-0.629192	0.206936	-3.04052	0.00236168	0.0796613	1.00679	0.740592	1.25262	1.00735	1.23097	1.17603	0.989579	0.932783	1.2681	1.32057	1.72522	1.13529	1.52695	1.79112
344	8910	ENSRNOG00000016695	Mmp2	48.5191	-0.969437	0.320784	-3.02209	0.00251039	0.0823348	0.946389	1.03804	1.01557	1.19131	1.62936	0.953006	0.862844	1.24639	0.656297	1.60707	2.32446	1.81378	1.66552	2.02698
345	10629	ENSRNOG00000019651	Slc12a4	152.079	-0.70524	0.233388	-3.02175	0.00251316	0.0823348	1.13766	0.84646	1.01588	0.681465	1.16174	1.16593	0.697315	0.925885	1.33842	1.12531	1.55701	1.56741	1.80012	1.59646
346	11215	ENSRNOG00000020673	Pbxip1	548.26	-0.642366	0.212561	-3.02203	0.00251083	0.0823348	0.999167	0.7134	1.28743	1.04443	1.20867	0.96044	0.948971	1.26289	1.70679	1.33369	1.87764	1.56335	1.51481	1.28233
350	14498	ENSRNOG00000030319	None	76.8457	-0.749316	0.248285	-3.01796	0.00254479	0.0831044	0.993801	0.850677	1.15552	1.22865	1.71554	0.935429	1.08694	1.26209	1.3402	1.31735	1.96145	1.51147	1.77404	1.46588
351	4044	ENSRNOG00000007827	Cox4i2	26.122	-1.15832	0.38428	-3.01427	0.00257594	0.0834327	0.926015	1.50982	0.564169	1.70964	1.46579	1.27333	1.19404	1.76836	1.34213	1.21305	2.84303	2.0303	1.99834	2.15539
352	13202	ENSRNOG00000026260	Rpl11	2744.67	-0.683746	0.226793	-3.01485	0.0025711	0.0834327	1.17173	1.23407	0.594203	1.65198	1.71026	1.27513	1.51122	1.70641	1.90313	1.055	1.78293	1.43767	1.77088	1.43569
353	621	ENSRNOG00000001215	Cfap410	580.67	-0.364502	0.121175	-3.00805	0.00262931	0.0837338	1.07341	1.06594	0.86065	1.04163	1.03904	1.01882	1.15559	1.30832	1.19116	1.12757	1.38414	1.29629	1.32275	1.15381
355	8421	ENSRNOG00000015845	Niban2	629.286	-0.398173	0.132201	-3.01188	0.00259635	0.0837338	1.00877	0.944421	1.04681	1.16557	1.22796	1.16674	0.964415	1.16403	0.947148	1.27618	1.41714	1.16549	1.32303	1.36481
356	10957	ENSRNOG00000020246	Myl9	288.57	-0.568759	0.189077	-3.00808	0.00262904	0.0837338	1.08838	0.855671	1.05595	1.34681	1.76578	1.56038	1.18552	1.52666	1.2738	1.97116	1.3183	1.45004	1.55667	1.60395
358	22147	ENSRNOG00000051548	Lmod1	151.262	-0.687233	0.22842	-3.00864	0.00262422	0.0837338	1.229	0.975081	0.795923	1.22511	1.89559	1.16433	1.53896	1.63451	1.45055	1.59868	1.97872	1.24039	1.4649	1.77174
361	6871	ENSRNOG00000012953	Arsa	313.689	-0.490135	0.163209	-3.00311	0.00267234	0.0845859	1.02396	1.09765	0.878393	1.20288	1.00469	1.36665	1.00753	0.968783	1.29734	1.31337	1.37312	1.43912	1.30729	1.50338
366	8769	ENSRNOG00000016460	Clu	15489.1	-0.529854	0.176926	-2.99479	0.00274638	0.0857027	0.974728	0.8403	1.18497	1.08494	1.41264	1.19392	1.06858	1.18105	1.40563	1.84572	1.51337	1.37381	1.30017	1.58758
367	13022	ENSRNOG00000025691	Pla2g7	163.836	-0.971832	0.324786	-2.99222	0.00276953	0.0860366	0.632337	1.24642	1.12124	1.22283	1.59262	1.4708	0.669324	1.15596	1.95464	2.17732	2.11234	1.97375	2.3362	1.42253
368	264	ENSRNOG00000000569	Vsir	503.992	-0.478201	0.159963	-2.98945	0.0027948	0.0861177	0.937295	0.98127	1.08144	1.04785	1.14938	1.22478	0.875894	0.897966	1.26333	1.11636	1.65736	1.17073	1.38886	1.35428
372	13643	ENSRNOG00000027784	Tsku	46.5197	-0.934002	0.312695	-2.98694	0.00281782	0.0861286	1.14554	1.03659	0.817866	1.07635	1.40852	0.886044	0.707777	0.735477	1.44184	1.25052	1.74092	2.2218	2.01765	1.68273
374	9645	ENSRNOG00000017975	Dnajb13	62.6943	-1.00774	0.337533	-2.98559	0.00283029	0.0862784	1.54417	0.599799	0.856034	0.94331	0.462149	0.910741	1.26884	1.72712	1.94877	1.10726	2.34254	2.24047	1.68633	1.77905
375	8220	ENSRNOG00000015455	Spr	114.929	-0.938388	0.314594	-2.98285	0.00285574	0.086777	0.62822	1.30408	1.0677	1.84887	0.896525	2.58099	2.38734	1.86157	1.63052	2.15216	1.58063	2.28701	1.6776	2.11377
376	32873	ENSRNOG00000062298	None	712.745	-0.470168	0.157658	-2.9822	0.00286187	0.086777	1.08218	1.15646	0.761359	1.13625	1.20174	1.36265	1.09687	1.10184	1.36069	1.24326	1.20352	1.37255	1.3793	1.59067
379	7510	ENSRNOG00000014137	Fbln1	327.18	-1.39176	0.467543	-2.97676	0.00291317	0.0876332	1.0882	0.576852	1.33494	1.21414	2.33649	1.0074	0.673936	1.42434	1.20222	2.57092	2.59707	1.74037	2.98051	3.1726
382	204	ENSRNOG00000000485	Bak1	128.376	-0.733901	0.247288	-2.9678	0.00299936	0.0895142	1.20033	1.06134	0.738327	1.18719	1.36041	2.36736	1.28979	1.45923	1.41308	1.46153	1.42448	1.57671	1.69221	1.97552
383	1747	ENSRNOG00000003310	Tmem63a	187.742	-0.720014	0.243134	-2.96139	0.00306258	0.0895142	0.786445	1.14548	1.06807	1.5816	1.88952	1.88246	2.14081	1.33784	1.67977	2.27666	2.14892	1.34111	1.19799	1.8975
385	3143	ENSRNOG00000005970	Lrrc1	146.05	-0.678148	0.228689	-2.96537	0.00302323	0.0895142	1.20142	0.73231	1.06627	1.3071	1.26172	0.794247	1.49951	1.32363	1.74482	1.08285	1.71944	1.48852	1.55736	1.62907
387	5984	ENSRNOG00000011315	Med16	368.709	-0.508006	0.17147	-2.96264	0.00305009	0.0895142	1.09261	1.08594	0.821449	1.27745	1.1574	1.55201	1.33533	1.27921	1.03052	1.22958	1.22498	1.63374	1.24296	1.59034
388	9413	ENSRNOG00000017560	Mdk	394.897	-0.750066	0.253115	-2.96334	0.00304324	0.0895142	1.36979	1.01897	0.611233	1.51356	1.59714	0.927878	1.2304	1.31073	1.6694	1.22793	2.03047	1.89811	1.20224	1.60388
389	10690	ENSRNOG00000019746	Paf1	539.551	-0.423804	0.143088	-2.96184	0.00305809	0.0895142	1.08587	0.988859	0.925273	1.1482	1.02373	1.28222	0.95573	1.20118	1.06066	1.20305	1.16276	1.52055	1.25234	1.43025
392	12986	ENSRNOG00000025592	Tspan31	1239.99	-0.484718	0.163768	-2.95979	0.0030785	0.0895356	1.11621	0.897205	0.98658	0.953139	1.28667	1.04753	1.00146	1.07025	1.5662	1.2268	1.59003	1.2954	1.30598	1.40597
394	3184	ENSRNOG00000006068	Tmem117	200.283	-0.677346	0.229132	-2.95613	0.00311523	0.0899157	1.16382	1.04014	0.796041	1.74083	0.90161	1.48179	1.07301	1.78111	1.61117	1.626	1.57483	1.54483	1.70992	1.57836
401	5548	ENSRNOG00000010551	Lhx2	128.227	-1.08004	0.367371	-2.93992	0.003283	0.0933405	1.15656	0.446042	1.3974	0.549952	1.38624	0.917507	1.01572	1.417	1.83237	0.89026	2.39682	2.55077	2.21281	1.27845
403	3276	ENSRNOG00000006326	None	257.524	-0.585123	0.199299	-2.9359	0.00332579	0.0937929	1.1833	0.986278	0.830426	1.40126	1.25539	1.30728	1.06052	1.32079	1.97327	1.30911	1.71057	1.38713	1.42463	1.48662
406	27980	ENSRNOG00000057389	None	91.2785	-0.782387	0.266671	-2.93391	0.00334726	0.0937929	1.00148	1.08687	0.911645	1.12981	1.3402	1.73931	1.24427	1.79294	0.931068	1.41213	1.31156	1.96615	2.1602	1.45246
409	9810	ENSRNOG00000018271	Scamp4	359.51	-0.457238	0.15599	-2.9312	0.00337661	0.0941239	1.05827	1.11334	0.82839	0.978051	1.09158	1.41941	1.22662	1.1961	1.33001	1.27015	1.50203	1.25523	1.32796	1.4153
413	6797	ENSRNOG00000012807	C1qa	626.875	-0.461224	0.157874	-2.92147	0.00348388	0.0961736	1.00757	0.852272	1.14016	1.07896	1.05676	1.15673	1.03382	0.927877	1.17023	1.26255	1.59264	1.15151	1.52725	1.23379
415	9847	ENSRNOG00000018336	Eps8l2	77.0408	-1.16706	0.399881	-2.91853	0.00351683	0.0964184	1.62948	0.460507	0.910018	0.465584	1.22823	0.705384	0.719823	0.786871	1.94737	1.18587	2.3513	2.24435	2.43046	1.95805
416	11479	ENSRNOG00000021100	Tnfaip8l2	82.085	-0.741155	0.253958	-2.91842	0.00351812	0.0964184	1.12507	0.953869	0.921062	1.09421	1.54236	1.74042	1.41041	1.50023	1.93101	2.08789	1.79616	1.73936	1.24965	1.90016
419	25018	ENSRNOG00000054423	Pemt	53.5582	-0.867132	0.297508	-2.91465	0.00356089	0.0968919	0.763463	1.22487	1.01167	1.17797	2.09758	1.22478	1.8048	1.96068	1.92188	1.82243	1.74391	1.49363	1.74447	2.31448
422	6617	ENSRNOG00000012494	Kctd14	77.1509	-0.887352	0.304926	-2.91005	0.00361366	0.0976287	0.773575	0.900907	1.32552	0.983709	1.46814	0.970851	0.910394	1.30988	2.1075	1.26	1.76429	1.52211	1.6834	2.39972
423	14281	ENSRNOG00000029726	Gstm1	2926.29	-0.681493	0.234452	-2.90674	0.00365213	0.0984102	1.35095	1.02702	0.62203	0.946949	1.2312	1.07541	1.03072	1.19548	2.0033	1.09044	1.54572	1.62425	1.72521	1.52122
424	24287	ENSRNOG00000053691	Lama5	85.5239	-0.756536	0.260329	-2.90608	0.00365985	0.0984102	1.18361	1.14035	0.67604	1.63183	1.36866	1.74673	1.04059	1.98395	1.90837	1.4487	1.68481	1.72401	1.63908	1.74095
426	16979	ENSRNOG00000039856	Lrrc73	544.066	-0.505408	0.174035	-2.90406	0.00368352	0.0985818	0.892447	1.24404	0.863517	1.66283	1.49212	1.50644	1.46153	1.49582	1.12242	1.33762	1.39948	1.78657	1.17701	1.31757
427	2594	ENSRNOG00000004882	Capn6	57.7042	-1.48	0.509814	-2.90301	0.00369594	0.0986825	1.32328	0.35806	1.31866	0.222774	0.668496	0.290362	1.08912	1.22364	3.83369	0.696664	2.82661	2.32675	3.27023	2.70925
430	8774	ENSRNOG00000016468	Tpmt	82.5403	-0.663865	0.228864	-2.90069	0.00372339	0.0987219	1.13017	0.947664	0.922164	1.242	1.36909	1.43894	1.44572	1.38211	2.23741	1.73638	1.52011	1.63379	1.55421	1.63457
1	7246	ENSRNOG00000013668	Capg	177.631	-1.94428	0.259622	-7.4889	6.95e-14	7.92e-10	0.837474	0.742466	1.42006	1.54013	1.89746	1.99427	1.87008	2.21021	1.90156	1.97129	4.85714	3.70765	2.30476	4.4461
2	12348	ENSRNOG00000023546	Hspb1	371.112	-2.02888	0.327344	-6.19801	5.72e-10	3.26e-06	0.863885	0.845109	1.29101	1.34602	1.71097	1.20688	1.12537	1.67153	1.48273	2.0928	7.63528	2.39004	3.84758	2.43873
13	10742	ENSRNOG00000019851	Cox6a2	68.4601	-2.11309	0.434347	-4.86498	1.14e-06	0.00100387	0.482262	0.754849	1.76289	3.91126	2.53548	2.48678	1.55461	3.71555	5.95966	4.73812	3.10932	3.5381	5.5097	4.96917
15	3926	ENSRNOG00000007607	Nr4a1	127.115	-1.5051	0.317944	-4.73386	2.2e-06	0.00148174	0.986215	0.947553	1.06623	0.661892	1.38884	1.85658	3.06561	2.5397	3.12342	3.53738	2.36821	1.85636	4.49347	2.63944
26	1954	ENSRNOG00000003745	Atf3	12.8983	-3.00689	0.66324	-4.53364	5.8e-06	0.00227929	0.273901	0.535897	2.1902	0.812709	0.929051	0.62772	3.23747	1.89382	4.3877	2.19268	8.57743	6.46725	10.6916	5.3646
28	10870	ENSRNOG00000020078	Vstm4	53.1174	-1.8953	0.417842	-4.53592	5.74e-06	0.00227929	1.59934	0.535251	0.865409	1.16556	2.03431	1.49507	0.814044	1.74603	3.03398	2.29725	3.76022	2.62637	4.9687	3.5482
37	1522	ENSRNOG00000002919	Gfap	6263.94	-2.04479	0.468998	-4.3599	1.3e-05	0.00400946	1.14584	0.797954	1.05621	1.85862	2.45955	1.47507	0.861049	2.6018	3.50627	3.80108	5.97645	2.04109	4.20565	4.28122
41	4818	ENSRNOG00000009225	Copz2	58.281	-1.68173	0.39237	-4.28608	1.82e-05	0.0050568	1.48347	1.06188	0.454653	1.21673	3.12954	1.24382	1.36076	1.96564	1.57323	2.34355	3.53253	2.34938	3.68589	3.35844
43	15565	ENSRNOG00000033570	Arhgap8	20.6667	-2.09542	0.493567	-4.24546	2.18e-05	0.00578394	1.23997	0.48521	1.27482	1.71696	3.15442	1.56296	1.59887	1.46974	3.40517	2.07553	5.02516	4.28711	4.48601	3.16774
49	15562	ENSRNOG00000033564	Cfd	28.8653	-2.23147	0.540004	-4.13231	3.59e-05	0.00818889	1.04597	1.3023	0.651732	0.940471	3.87037	1.6344	1.73697	1.69061	1.41444	4.22129	4.99212	2.56592	6.42758	4.93936
50	21341	ENSRNOG00000050539	Fbln5	41.7598	-1.90138	0.459483	-4.13808	3.5e-05	0.00818889	1.91212	0.501858	0.586024	0.691898	1.81917	1.38946	1.10248	0.552787	1.70764	1.28974	4.93984	3.02823	3.8629	3.17714
91	19764	ENSRNOG00000048114	Echdc3	15.319	-2.25615	0.593541	-3.80117	0.000144016	0.0180432	1.07385	1.68081	0.245338	3.3987	3.46028	1.47661	4.38475	4.03062	1.96597	3.59492	3.56065	5.61438	6.54314	3.84067
103	6709	ENSRNOG00000012659	Vamp5	27.9523	-2.12004	0.568874	-3.72672	0.000193985	0.021472	1.80611	0.650948	0.542941	1.12821	3.22431	1.52497	1.12357	2.72292	1.30523	4.70423	5.42833	2.48496	4.97757	4.61404
104	5638	ENSRNOG00000010716	Atoh8	26.4024	-2.01256	0.543081	-3.70582	0.000210705	0.0228786	0.880752	0.86161	1.25764	2.17778	5.13466	2.01848	1.89279	1.95741	4.15712	3.20489	6.69255	1.94962	4.92635	2.5313
106	12102	ENSRNOG00000022777	Six1	13.4746	-4.01953	1.08874	-3.69192	0.000222564	0.0239382	1.51648	1.48352	0	0	4.71513	1.15848	0	0.499299	4.04881	13.2436	15.3643	19.1821	18.7691	12.9137
123	5754	ENSRNOG00000010906	Ccl5	20.9104	-2.25533	0.624112	-3.61367	0.000301897	0.0279186	0.808891	0.158262	2.03285	3.36015	6.44768	6.11752	0.347671	3.35571	2.96179	1.88377	4.9172	3.41058	5.23676	5.09726
124	7272	ENSRNOG00000013720	Aebp1	359.209	-2.17133	0.601115	-3.61217	0.00030365	0.0279186	1.19541	0.548621	1.25597	1.48885	4.02344	1.08231	0.999057	1.8003	1.76466	3.97932	6.50425	2.01611	5.26898	4.22266
130	20754	ENSRNOG00000049642	Smim5	10.7257	-3.63056	1.00956	-3.59618	0.000322929	0.0283209	0.762428	2.23757	0	6.78674	10.9909	3.49462	6.55401	6.02468	10.4687	12.7619	32.3028	3.21467	9.43638	6.49253
132	1633	ENSRNOG00000003120	Prelp	389.144	-1.68839	0.472368	-3.5743	0.000351161	0.029973	1.23016	0.783407	0.986432	0.605962	2.15994	0.630186	0.772372	1.35327	1.81607	2.37333	3.43023	2.64018	3.52274	3.29878
137	9654	ENSRNOG00000017987	Ucma	17.9286	-2.68218	0.75436	-3.55556	0.00037717	0.0314415	1.90073	0.507113	0.592161	0.512705	2.05135	0.990007	0.185671	1.70676	5.73376	2.26354	10.3448	3.35137	4.60626	7.50434
146	20827	ENSRNOG00000049770	Cryba4	98.6777	-1.64659	0.46737	-3.5231	0.000426529	0.0334537	1.24216	0.396789	1.36105	2.75801	4.10584	2.41103	0.517553	1.87798	3.79987	3.15477	3.59574	2.03083	3.47543	3.38921
156	3196	ENSRNOG00000006094	Cd44	38.5754	-1.38343	0.396014	-3.4934	0.000476915	0.0347493	1.20508	0.717584	1.07734	2.12467	2.04376	1.44092	0.844495	1.8631	3.2374	2.5929	2.94375	2.29752	2.54402	2.63242
158	5377	ENSRNOG00000010238	Chmp4c	14.0315	-2.78159	0.796973	-3.49019	0.000482681	0.0348294	1.12255	0.274539	1.60291	1.11026	5.23546	2.25106	1.50777	3.60359	1.28446	8.57798	11.1147	3.78647	7.21397	5.01859
162	9914	ENSRNOG00000018436	Apoa5	26.5456	-1.75315	0.504242	-3.4768	0.000507443	0.0349021	0.458269	1.07594	1.46579	1.35976	3.18655	2.73065	0.984848	1.72009	4.09006	2.73479	2.87021	2.8597	3.66491	3.98049
170	10088	ENSRNOG00000018735	Cd74	204.835	-2.2906	0.662883	-3.45551	0.000549244	0.0368349	1.1578	0.54805	1.29415	1.15744	4.44445	0.998598	0.521716	1.53712	0.940176	2.61841	6.2149	2.18364	6.51894	4.64345
179	6478	ENSRNOG00000012216	Tgfbi	104.031	-1.53255	0.446731	-3.43059	0.000602267	0.03836	1.48989	0.902269	0.607839	0.578907	3.02313	1.28044	0.686114	1.06869	1.44095	2.49128	2.84255	2.58755	3.46173	2.70361
180	3378	ENSRNOG00000006548	Mrc2	14.7765	-2.15472	0.630808	-3.41581	0.000635918	0.0402783	1.58915	1.20914	0.201704	2.09567	3.44379	1.01166	1.32813	1.74409	1.21224	3.59807	5.5295	2.97797	5.88375	3.75905
189	14628	ENSRNOG00000030712	RT1-A2	192.091	-1.78309	0.526154	-3.38892	0.000701683	0.0423275	0.799787	1.46126	0.738958	1.88452	1.36638	2.74939	0.68246	2.61393	3.44524	1.2925	3.53156	4.3045	4.10956	1.83287
191	15324	ENSRNOG00000032844	RT1-Da	41.3642	-3.15536	0.932054	-3.38539	0.000710782	0.0424274	1.48106	0.310472	1.20847	1.36021	8.70164	3.03058	0.568372	0.940442	0.726289	5.77423	12.2772	3.65759	13.6977	5.94571
195	5589	ENSRNOG00000010626	Sphk1	15.9585	-2.50618	0.741843	-3.37832	0.000729303	0.0427838	1.10558	0	1.89442	1.45798	2.65629	1.05573	1.38598	1.45605	1.26505	5.49811	3.90349	2.79693	6.84178	8.78707
205	19658	ENSRNOG00000047941	Krtcap3	16.1382	-1.95292	0.58548	-3.33558	0.000851205	0.0474939	1.79934	0.640085	0.560575	0.970715	3.88387	3.37392	1.23037	2.74672	2.4332	2.73803	4.67053	4.27612	3.89336	2.7859
208	12876	ENSRNOG00000025254	Qrich2	14.6189	-1.84724	0.556629	-3.31862	0.000904637	0.0493482	1.09496	1.07116	0.833873	1.80496	1.85701	3.55499	3.7258	2.70386	2.08815	3.18749	4.03407	2.15449	3.30115	4.97294
209	32070	ENSRNOG00000061484	Adamts2	36.9103	-2.12024	0.638866	-3.31875	0.000904204	0.0493482	0.734383	0.5878	1.67782	0.924438	3.67984	1.22403	0.430427	1.38482	0.916697	4.76151	5.6572	2.47714	4.83067	4.32075
217	6399	ENSRNOG00000012083	St6galnac2	17.9237	-1.88304	0.570551	-3.30039	0.000965517	0.0507275	0.961085	0	2.03892	1.62954	2.44494	2.8319	1.47531	2.98354	2.51361	2.29816	2.90854	4.5154	3.92147	3.03985
221	26266	ENSRNOG00000055672	Gpx2	34.0001	-1.97537	0.603657	-3.27235	0.00106659	0.0550528	2.43692	0.331104	0.23198	1.27207	1.03323	1.00838	0.727372	2.87509	3.17568	2.46318	3.36679	5.42287	5.02685	2.01754
238	6723	ENSRNOG00000012686	Pomc	3499	-2.08049	0.642843	-3.23639	0.00121053	0.0583583	1.97669	0.298878	0.724431	1.9732	2.17269	0.92321	0.784291	3.87815	4.56923	3.84719	4.31354	3.39835	4.69874	4.50775
256	9230	ENSRNOG00000017226	Slc2a4	11.7223	-2.1223	0.663435	-3.19895	0.00137927	0.0610029	0.722273	1.17763	1.1001	0.952489	2.85821	2.48293	1.55221	4.04273	1.6529	4.55557	5.32201	2.63932	3.89666	5.53553
257	9448	ENSRNOG00000017628	Tagln	285.792	-1.06681	0.33271	-3.20643	0.00134392	0.0610029	1.34586	0.538922	1.11522	1.35181	2.75558	2.49309	1.15393	2.22479	2.44959	3.37483	2.39571	1.66416	2.58258	1.73396
263	30827	ENSRNOG00000060237	Inhbb	24.4839	-1.81074	0.566785	-3.19476	0.00139945	0.0610029	0.987109	0.772525	1.24037	1.56209	1.6741	0.565558	1.48495	4.38756	4.74383	1.58044	2.09111	2.16424	3.57119	6.13626
267	7182	ENSRNOG00000013547	Slc6a12	12.1386	-3.73189	1.17069	-3.18778	0.00143369	0.0610141	3	0	0	1.48358	15.2636	6.87532	4.02949	3.70405	1.71635	33.8409	21.4145	4.42718	14.9949	13.4121
270	11524	ENSRNOG00000021166	Ecm1	27.7634	-1.49031	0.46897	-3.17784	0.00148376	0.0622629	1.47967	1.01325	0.50708	1.68299	2.32124	1.94986	1.03346	1.97307	1.69308	3.01516	3.61155	1.37254	2.95833	3.40207
285	1227	ENSRNOG00000002331	Aldh3a1	12.4963	-2.28683	0.728488	-3.13915	0.00169439	0.0677815	0.770156	1.13013	1.09972	0	1.63269	0	1.65511	0.950899	2.42341	3.64319	3.19209	3.40962	7.33234	5.57459
295	5862	ENSRNOG00000011101	Twist1	17.0244	-2.77765	0.889843	-3.12151	0.00179929	0.0690396	1.9243	1.0757	0	3.26269	7.69262	2.20503	1.47694	2.71531	0.943649	14.6045	6.58312	3.24541	11.7774	6.32053
304	2733	ENSRNOG00000005154	Alkal2	28.4674	-2.10654	0.677524	-3.10918	0.00187608	0.0703238	2.09947	0.456408	0.444127	0.307627	2.76936	0.801916	0.668426	1.22888	0.711786	3.39536	4.72686	2.75399	5.25614	4.56888
315	4820	ENSRNOG00000009227	Aplnr	58.8559	-2.30827	0.748643	-3.08326	0.00204743	0.0741041	0.919182	0.505803	1.57502	1.9887	5.84586	2.83069	0.370383	2.15631	4.40424	5.76965	5.66173	2.9067	7.65726	3.52233
323	13991	ENSRNOG00000028841	Mt1m	152.091	-1.83975	0.598351	-3.07469	0.00210718	0.0743776	1.72581	0.371999	0.902189	1.02705	2.49283	0.787682	0.958649	2.54255	3.19639	2.0117	5.80594	1.84999	3.55071	3.11363
329	6256	ENSRNOG00000011821	S100a4	87.3879	-1.93547	0.632542	-3.05983	0.0022146	0.0767435	1.19113	0.804571	1.0043	2.18788	3.1504	0.909932	0.639952	1.62474	3.30997	3.67383	6.08625	1.41101	4.40109	3.40521
331	17703	ENSRNOG00000043098	Mt2A	239.69	-1.71027	0.560257	-3.05264	0.00226836	0.0778962	1.55627	0.413003	1.03073	0.966113	2.10588	1.07188	0.631543	1.61896	2.81318	1.76516	5.18465	1.90571	3.19187	2.80559
334	6243	ENSRNOG00000011794	Tcea3	13.3714	-2.6908	0.883209	-3.04662	0.00231431	0.0785584	1.31693	0.429435	1.25364	1.30251	4.09467	0	0.235846	0.433597	2.51145	2.71549	6.87343	2.22105	10.6572	5.98103
340	6172	ENSRNOG00000011647	S100a6	124.37	-2.04149	0.673406	-3.03159	0.00243268	0.08086	1.53345	0.698685	0.76787	1.24657	4.186	1.32388	0.993154	1.59765	2.18726	4.6168	6.59757	1.34625	5.27975	3.25561
357	20286	ENSRNOG00000048914	Traf1	13.9108	-2.10788	0.700373	-3.00965	0.00261547	0.0837338	0.683998	0.167283	2.14872	3.0443	3.04509	0.391892	1.28621	0.675617	1.76097	2.36449	4.88248	2.88398	4.88405	4.22288
363	21909	ENSRNOG00000051307	None	18.0065	-2.36044	0.786998	-2.99929	0.00270609	0.0849923	1.94323	0.316833	0.739937	1.7618	5.08078	1.29892	0.870024	0.639806	0.741169	5.77468	7.45756	2.45801	5.85855	4.82643
369	5954	ENSRNOG00000011263	Plac9	28.0771	-2.2991	0.768742	-2.99073	0.0027831	0.0861177	1.22283	0.761254	1.01591	1.20945	8.0127	1.14646	0.836163	1.09804	1.0176	6.55313	6.34819	1.4999	7.30276	4.54393
421	3849	ENSRNOG00000007457	Serping1	256.927	-1.84546	0.633802	-2.91173	0.00359436	0.097338	1.14988	0.402334	1.44778	0.788637	3.29534	0.779041	0.748566	1.64151	1.83435	2.95643	4.71572	1.9181	4.39501	3.33785
