# Supplementary material for: Exercise Rescues Obesogenic-Related Genes in the Female Hypothalamic Arcuate Nucleus: A Potential Role of miR-211 Modulation
Source: Int J Mol Sci. 2024 Jun 29;25(13):7188. doi: 10.3390/ijms25137188 (PMC11241292; doi:10.3390/ijms25137188)
Supplement: Supplementary file 1 [file ijms-25-07188-s001.zip › Supplementry Table S2.xlsx]

## Sheet: string_interactions_short
Table 2: The compleate string analysis between the DEGs which are altered in th running wheel and the predicted targets of miR-211
#node1	node2	node1_string_id	node2_string_id	gene_fusion	phylogenetic_cooccurrence	homology	coexpression	experimentally_determined_interaction	database_annotated	automated_textmining	combined_score		[Predicated] and [DEGs]:
C1qa	C1qb	10116.ENSRNOP00000017385	10116.ENSRNOP00000017060	0	0.076	0.845	0.976	0.145	0.9	0.975	0.999		COX5A
C1qa	C1qc	10116.ENSRNOP00000017385	10116.ENSRNOP00000017065	0	0.083	0.827	0.989	0.789	0.9	0.976	0.999		EFEMP2
C1qb	C1qc	10116.ENSRNOP00000017060	10116.ENSRNOP00000017065	0	0.082	0.91	0.981	0.227	0.9	0.971	0.999		FRY
Dync1h1	Dync1i1	10116.ENSRNOP00000066312	10116.ENSRNOP00000013184	0	0	0	0.072	0.942	0.9	0.921	0.999		ELAVL2
Ndufs1	Ndufs7	10116.ENSRNOP00000015851	10116.ENSRNOP00000037256	0	0	0	0.688	0.967	0.998	0.92	0.999		TMX4
Flna	Tln1	10116.ENSRNOP00000070703	10116.ENSRNOP00000022401	0	0	0	0.235	0	0.4	0.994	0.997		EPHA5
Cox5a	Cox6a2	10116.ENSRNOP00000025525	10116.ENSRNOP00000026908	0	0	0	0.833	0.794	0.719	0.693	0.996		ARX
Tln1	Zyx	10116.ENSRNOP00000022401	10116.ENSRNOP00000023537	0	0	0	0.354	0.06	0	0.994	0.996		RT1-M3-1
Cox4i2	Cox5a	10116.ENSRNOP00000010418	10116.ENSRNOP00000025525	0	0	0	0.824	0.771	0.719	0.653	0.995		DCX
Cd44	Msn	10116.ENSRNOP00000009000	10116.ENSRNOP00000068359	0	0	0	0.204	0.441	0	0.988	0.994		CHD5
Med1	Med16	10116.ENSRNOP00000059848	10116.ENSRNOP00000015257	0	0	0	0	0.947	0.8	0.522	0.994		SLC35A2
Snap25	Vamp1	10116.ENSRNOP00000007998	10116.ENSRNOP00000025081	0	0	0	0.131	0.663	0.54	0.963	0.994		INA
Cd44	Cd74	10116.ENSRNOP00000009000	10116.ENSRNOP00000025354	0	0	0	0.089	0.195	0	0.991	0.993		PCDH9
Cd74	RT1-Da	10116.ENSRNOP00000025354	10116.ENSRNOP00000048774	0	0	0	0.845	0.771	0.72	0.433	0.993		LMTK2
Cd63	Timp1	10116.ENSRNOP00000071571	10116.ENSRNOP00000013745	0	0	0	0.227	0.512	0	0.979	0.991		TMEM117
Mapk3	Tp53	10116.ENSRNOP00000070784	10116.ENSRNOP00000074031	0	0	0	0.058	0.298	0.9	0.891	0.991		CDK14
Trappc2	Trappc6a	10116.ENSRNOP00000062350	10116.ENSRNOP00000023652	0	0	0	0.062	0.57	0.8	0.902	0.991		VSIR
Ccl5	Cxcl12	10116.ENSRNOP00000014865	10116.ENSRNOP00000059574	0	0	0	0.075	0.936	0	0.825	0.988		DNAJB13
C1qb	Serping1	10116.ENSRNOP00000017060	10116.ENSRNOP00000009817	0	0	0	0.582	0.055	0.9	0.714	0.987		KLK6
Cox4i2	Cox6a2	10116.ENSRNOP00000010418	10116.ENSRNOP00000026908	0	0	0	0.54	0.769	0.683	0.66	0.987		AHCYL1
Ggcx	Vkorc1	10116.ENSRNOP00000017928	10116.ENSRNOP00000063977	0	0	0	0.124	0	0.9	0.86	0.986		EFHD1
Myl12b	Myl6	10116.ENSRNOP00000045992	10116.ENSRNOP00000070200	0	0	0.732	0.284	0.705	0.9	0.357	0.984		TM2D2
Gad2	Slc32a1	10116.ENSRNOP00000024901	10116.ENSRNOP00000020720	0	0	0	0.272	0	0.5	0.958	0.983		FBLN1
Rela	Stat3	10116.ENSRNOP00000044552	10116.ENSRNOP00000026760	0	0	0	0.124	0.512	0	0.964	0.983		MYL6
Myl6	Myl9	10116.ENSRNOP00000070200	10116.ENSRNOP00000027445	0	0	0.723	0.215	0.705	0.9	0.327	0.982		AKR1B1
Bak1	Tp53	10116.ENSRNOP00000000576	10116.ENSRNOP00000074031	0	0	0	0.074	0.418	0.9	0.698	0.981		SYT13
C3	Cfd	10116.ENSRNOP00000066885	10116.ENSRNOP00000015029	0	0	0	0.058	0.289	0.9	0.705	0.977		APLNR
Mmp2	Timp1	10116.ENSRNOP00000022679	10116.ENSRNOP00000013745	0	0	0	0.131	0.318	0	0.962	0.975		COX4I2
Dync1h1	Pafah1b1	10116.ENSRNOP00000066312	10116.ENSRNOP00000003696	0	0	0	0.147	0.727	0.8	0.479	0.972		SLC12A4
Cox5a	Ndufs7	10116.ENSRNOP00000025525	10116.ENSRNOP00000037256	0	0	0	0.806	0.771	0	0.399	0.971		COPZ2
Mapk9	Tp53	10116.ENSRNOP00000004010	10116.ENSRNOP00000074031	0	0	0	0.07	0.336	0.9	0.565	0.969		RELA
Aldh1a1	Cyp26b1	10116.ENSRNOP00000024000	10116.ENSRNOP00000020505	0	0	0	0.064	0	0.91	0.659	0.968		GCK
C1qa	Serping1	10116.ENSRNOP00000017385	10116.ENSRNOP00000009817	0	0	0	0.266	0.055	0.9	0.591	0.967		CYB5R1
Eif4ebp1	Mapk3	10116.ENSRNOP00000016885	10116.ENSRNOP00000070784	0	0	0	0	0.423	0.9	0.446	0.965		FBXO2
Med1	Med13l	10116.ENSRNOP00000059848	10116.ENSRNOP00000070275	0	0	0	0.152	0.706	0.8	0.285	0.959		ALDH1A1
Cd44	Twist1	10116.ENSRNOP00000009000	10116.ENSRNOP00000014763	0	0	0	0	0	0.9	0.568	0.954		UAP1L1
Cyba	Mmp2	10116.ENSRNOP00000017564	10116.ENSRNOP00000022679	0	0	0	0.064	0	0.9	0.533	0.952		CD164
Stat3	Tp53	10116.ENSRNOP00000026760	10116.ENSRNOP00000074031	0	0	0	0.072	0.055	0	0.95	0.952		DKK3
Akr1b1	Spr	10116.ENSRNOP00000012879	10116.ENSRNOP00000020749	0	0	0	0.114	0	0.903	0.47	0.951		CIR1
Cd63	Cd82	10116.ENSRNOP00000071571	10116.ENSRNOP00000000052	0	0	0.738	0.074	0.099	0	0.944	0.949		ABHD14B
Med1	Polr2e	10116.ENSRNOP00000059848	10116.ENSRNOP00000018169	0	0	0	0.082	0.947	0	0	0.949		MSN
C1qc	Serping1	10116.ENSRNOP00000017065	10116.ENSRNOP00000009817	0	0	0	0.283	0.042	0.9	0.335	0.948		GABBR2
Med13l	Med16	10116.ENSRNOP00000070275	10116.ENSRNOP00000015257	0	0	0	0	0.385	0.9	0.236	0.948		MXRA8
Ralbp1	Rras	10116.ENSRNOP00000033120	10116.ENSRNOP00000027809	0	0	0	0	0.232	0.9	0.387	0.948		CNTN1
Ccl5	Rela	10116.ENSRNOP00000014865	10116.ENSRNOP00000044552	0	0	0	0.056	0.042	0.9	0.466	0.945		ZYX
Kif5a	Pafah1b1	10116.ENSRNOP00000071539	10116.ENSRNOP00000003696	0	0	0	0.162	0.1	0.9	0.331	0.942		MEIS1
Cyba	Mapk3	10116.ENSRNOP00000017564	10116.ENSRNOP00000070784	0	0	0	0.049	0	0.9	0.437	0.941		CXCL12
Mapk3	Sphk1	10116.ENSRNOP00000070784	10116.ENSRNOP00000072525	0	0	0	0	0.045	0.9	0.431	0.94		CD82
Scn2a	Scn3b	10116.ENSRNOP00000007069	10116.ENSRNOP00000071448	0	0	0	0.074	0.295	0.72	0.708	0.939		VPS41
Mapk3	Nr4a1	10116.ENSRNOP00000070784	10116.ENSRNOP00000010171	0	0	0	0	0.063	0.9	0.389	0.937		SEMA5A
Gria4	Scn2a	10116.ENSRNOP00000009542	10116.ENSRNOP00000007069	0	0	0	0.218	0	0.9	0.248	0.936		PTBP2
Kif5a	Nefm	10116.ENSRNOP00000071539	10116.ENSRNOP00000018637	0	0	0	0.194	0.046	0.9	0.273	0.936		MBP
Cd44	Lama5	10116.ENSRNOP00000009000	10116.ENSRNOP00000074084	0	0	0	0.078	0.067	0.9	0.34	0.935		EPS8L2
Cd44	Epcam	10116.ENSRNOP00000009000	10116.ENSRNOP00000021135	0	0	0	0.06	0	0	0.933	0.934		CD44
Mapk3	Prkcb	10116.ENSRNOP00000070784	10116.ENSRNOP00000016417	0	0	0.586	0.052	0.043	0.9	0.34	0.932		DNAJC6
Mapk9	Rela	10116.ENSRNOP00000004010	10116.ENSRNOP00000044552	0	0	0	0	0.064	0.9	0.335	0.932		GNL3L
Mapk9	Med1	10116.ENSRNOP00000004010	10116.ENSRNOP00000059848	0	0	0	0	0.285	0.9	0.112	0.931		KCNC1
Sorbs3	Tln1	10116.ENSRNOP00000012056	10116.ENSRNOP00000022401	0	0	0	0.071	0	0.8	0.659	0.931		FAM120B
Cox4i2	Ndufs7	10116.ENSRNOP00000010418	10116.ENSRNOP00000037256	0	0	0	0.646	0.694	0	0.412	0.93		GABRA4
Aldh3a1	Gad2	10116.ENSRNOP00000003182	10116.ENSRNOP00000024901	0	0	0	0.102	0.048	0.913	0.157	0.929		BAK1
Gsta4	Gstm1	10116.ENSRNOP00000075572	10116.ENSRNOP00000039050	0	0	0	0.07	0	0.65	0.798	0.928		CEBPD
Camk2a	Ryr2	10116.ENSRNOP00000041940	10116.ENSRNOP00000059019	0	0	0	0.078	0.1	0.9	0.208	0.925		AGO3
Med1	Thra	10116.ENSRNOP00000059848	10116.ENSRNOP00000012340	0	0	0	0	0.582	0.65	0.532	0.925		DAP
Psmb9	Tap1	10116.ENSRNOP00000000532	10116.ENSRNOP00000000529	0.009	0	0	0.833	0.075	0	0.548	0.924		CACNB4
Cndp2	Gad2	10116.ENSRNOP00000021400	10116.ENSRNOP00000024901	0	0	0	0.083	0	0.908	0.132	0.921		PDLIM4
Myl12b	Myl9	10116.ENSRNOP00000045992	10116.ENSRNOP00000027445	0	0.049	0.984	0.059	0.193	0.9	0.047	0.918		PLEKHF1
Gfap	Mbp	10116.ENSRNOP00000032389	10116.ENSRNOP00000070157	0	0	0	0.27	0	0	0.891	0.917		GAD2
Pafah1b1	Pla2g7	10116.ENSRNOP00000003696	10116.ENSRNOP00000031958	0	0	0	0	0	0.9	0.208	0.917		MAP1B
Mapk3	Tbx3	10116.ENSRNOP00000070784	10116.ENSRNOP00000011552	0	0	0	0.055	0.066	0.9	0.167	0.916		PAK3
Cox5a	Ndufs1	10116.ENSRNOP00000025525	10116.ENSRNOP00000015851	0	0	0	0.369	0.77	0	0.458	0.914		TSPAN31
Cox6a2	Ndufs7	10116.ENSRNOP00000026908	10116.ENSRNOP00000037256	0	0	0	0.353	0.77	0	0.472	0.914		UBE2O
Myl9	Tagln	10116.ENSRNOP00000027445	10116.ENSRNOP00000069919	0	0	0	0.654	0.152	0	0.728	0.913		TSKU
Prkcb	Rras	10116.ENSRNOP00000016417	10116.ENSRNOP00000027809	0	0	0	0.051	0.044	0.9	0.137	0.911		NCKAP1
Dcx	Nes	10116.ENSRNOP00000065381	10116.ENSRNOP00000025314	0	0	0	0.054	0	0	0.909	0.91		METRN
Aldh3a1	Cndp2	10116.ENSRNOP00000003182	10116.ENSRNOP00000021400	0	0	0	0	0	0.9	0.132	0.909		RAB6B
Cd44	Cxcl12	10116.ENSRNOP00000009000	10116.ENSRNOP00000059574	0	0	0	0	0	0	0.908	0.908		PBXIP1
Mapk3	Stat3	10116.ENSRNOP00000070784	10116.ENSRNOP00000026760	0	0	0	0.062	0.533	0	0.806	0.907		VSNL1
Cd44	Lamb2	10116.ENSRNOP00000009000	10116.ENSRNOP00000065052	0	0	0	0.046	0	0.9	0.096	0.906		SERPINH1
Clu	Vtn	10116.ENSRNOP00000072116	10116.ENSRNOP00000075508	0	0	0	0.133	0.056	0	0.894	0.906		ELAVL1
Col18a1	Mmp2	10116.ENSRNOP00000047962	10116.ENSRNOP00000022679	0	0	0	0.08	0.167	0.75	0.57	0.906		AKR7A2
Prkcb	Sphk1	10116.ENSRNOP00000016417	10116.ENSRNOP00000072525	0	0	0	0	0	0.9	0.105	0.906		USP15
Gabbr2	Kcnj11	10116.ENSRNOP00000011573	10116.ENSRNOP00000028685	0	0	0	0.056	0.062	0.9	0.054	0.905		PPIL1
Creb3l1	Mapk3	10116.ENSRNOP00000007771	10116.ENSRNOP00000070784	0	0	0	0	0	0.9	0.084	0.904		KCNC2
Herc2	Rnf8	10116.ENSRNOP00000069050	10116.ENSRNOP00000059852	0	0	0	0.047	0.57	0.7	0.308	0.903		ATOH8
Mt1m	Mt2A	10116.ENSRNOP00000041060	10116.ENSRNOP00000062585	0	0.052	0.977	0	0	0.9	0.059	0.903		LMCD1
Atf3	Tp53	10116.ENSRNOP00000071188	10116.ENSRNOP00000074031	0	0	0	0.051	0.343	0	0.856	0.902
Camk2a	Flna	10116.ENSRNOP00000041940	10116.ENSRNOP00000070703	0	0	0	0	0	0.9	0.05	0.9
Creb3l1	Prkcb	10116.ENSRNOP00000007771	10116.ENSRNOP00000016417	0	0	0	0	0	0.9	0.047	0.9
Lama5	Lamb2	10116.ENSRNOP00000074084	10116.ENSRNOP00000065052	0	0	0.585	0.169	0.409	0.72	0.357	0.899
S100a4	Tp53	10116.ENSRNOP00000015958	10116.ENSRNOP00000074031	0	0	0	0.057	0.501	0	0.802	0.899
Gstm1	Mgst1	10116.ENSRNOP00000039050	10116.ENSRNOP00000010579	0	0	0	0.103	0	0.65	0.699	0.897
Tp53	Twist1	10116.ENSRNOP00000074031	10116.ENSRNOP00000014763	0	0	0	0.066	0.185	0	0.87	0.892
Dcx	Gfap	10116.ENSRNOP00000065381	10116.ENSRNOP00000032389	0	0	0	0.078	0.064	0	0.883	0.89
Rela	Tp53	10116.ENSRNOP00000044552	10116.ENSRNOP00000074031	0	0	0	0.084	0.13	0	0.865	0.883
Ctf1	Il11ra1	10116.ENSRNOP00000025646	10116.ENSRNOP00000020885	0	0	0	0	0	0.65	0.67	0.879
Gpx2	Hmox1	10116.ENSRNOP00000072136	10116.ENSRNOP00000019192	0	0	0	0.048	0.053	0	0.877	0.879
Dync1i1	Pafah1b1	10116.ENSRNOP00000013184	10116.ENSRNOP00000003696	0	0	0	0.139	0.368	0.5	0.594	0.875
Rpl11	Tp53	10116.ENSRNOP00000072829	10116.ENSRNOP00000074031	0	0	0	0.118	0.416	0	0.778	0.875
Med16	Polr2e	10116.ENSRNOP00000015257	10116.ENSRNOP00000018169	0	0	0	0.044	0.794	0	0.406	0.872
Fkbp10	Serpinh1	10116.ENSRNOP00000022029	10116.ENSRNOP00000022983	0	0	0	0.376	0.051	0	0.794	0.867
Hspb1	Tp53	10116.ENSRNOP00000032902	10116.ENSRNOP00000074031	0	0	0	0.046	0.413	0	0.777	0.864
Il10rb	Stat3	10116.ENSRNOP00000058062	10116.ENSRNOP00000026760	0	0	0	0.085	0.191	0.5	0.67	0.861
Efemp2	Fkbp10	10116.ENSRNOP00000072344	10116.ENSRNOP00000022029	0	0	0	0.475	0.063	0	0.737	0.859
Cox6a2	Ndufs1	10116.ENSRNOP00000026908	10116.ENSRNOP00000015851	0	0	0	0.097	0.77	0	0.372	0.858
Cck	Pomc	10116.ENSRNOP00000026159	10116.ENSRNOP00000016976	0	0	0	0	0	0	0.854	0.854
Pomc	Trh	10116.ENSRNOP00000016976	10116.ENSRNOP00000015944	0	0	0	0	0	0	0.85	0.85
Ina	Nefm	10116.ENSRNOP00000027417	10116.ENSRNOP00000018637	0	0	0.904	0.254	0.417	0	0.681	0.849
Cd44	Timp1	10116.ENSRNOP00000009000	10116.ENSRNOP00000013745	0	0	0	0.184	0	0	0.82	0.846
Ccdc12	Ppil1	10116.ENSRNOP00000028426	10116.ENSRNOP00000076232	0	0	0	0.146	0.146	0.8	0.067	0.845
Apoa5	Clu	10116.ENSRNOP00000024918	10116.ENSRNOP00000072116	0	0	0	0.062	0	0.72	0.448	0.842
Gria4	Kif5a	10116.ENSRNOP00000009542	10116.ENSRNOP00000071539	0	0	0	0.19	0.063	0.8	0.083	0.842
C1qa	Tyrobp	10116.ENSRNOP00000017385	10116.ENSRNOP00000028284	0	0	0	0.484	0	0	0.705	0.841
Gstm1	Gstt3	10116.ENSRNOP00000039050	10116.ENSRNOP00000055038	0	0	0	0.165	0.081	0.65	0.481	0.841
Gsta4	Gstt3	10116.ENSRNOP00000075572	10116.ENSRNOP00000055038	0	0	0	0.214	0.081	0.65	0.443	0.84
Cox4i2	Ndufs1	10116.ENSRNOP00000010418	10116.ENSRNOP00000015851	0	0	0	0.258	0.709	0	0.293	0.834
Gpx2	Gstm1	10116.ENSRNOP00000072136	10116.ENSRNOP00000039050	0	0	0	0.06	0	0.65	0.535	0.833
Gck	Kcnj11	10116.ENSRNOP00000068656	10116.ENSRNOP00000028685	0	0	0	0	0.051	0	0.831	0.832
Gabbr2	Gabra4	10116.ENSRNOP00000011573	10116.ENSRNOP00000003191	0	0	0	0.18	0.047	0.54	0.586	0.831
Gnl3l	Nop10	10116.ENSRNOP00000003397	10116.ENSRNOP00000006887	0	0	0	0.237	0	0.72	0.271	0.83
Gsn	Tln1	10116.ENSRNOP00000025857	10116.ENSRNOP00000022401	0	0	0	0.061	0	0	0.826	0.83
Gsta4	Mgst1	10116.ENSRNOP00000075572	10116.ENSRNOP00000010579	0	0	0	0.147	0	0.65	0.467	0.827
Cd74	Rpl11	10116.ENSRNOP00000025354	10116.ENSRNOP00000072829	0	0	0	0.58	0.518	0	0.205	0.825
Btg2	Nr4a1	10116.ENSRNOP00000004408	10116.ENSRNOP00000010171	0	0	0	0.489	0	0	0.668	0.823
Ghrh	Trh	10116.ENSRNOP00000010298	10116.ENSRNOP00000015944	0	0	0	0.049	0	0	0.822	0.823
Gpx2	Gsta4	10116.ENSRNOP00000072136	10116.ENSRNOP00000075572	0	0	0	0.084	0	0.65	0.473	0.816
Hmox1	Stat3	10116.ENSRNOP00000019192	10116.ENSRNOP00000026760	0	0	0	0.07	0	0	0.809	0.814
S100a4	S100a6	10116.ENSRNOP00000015958	10116.ENSRNOP00000015612	0	0.054	0.932	0.767	0.058	0	0.207	0.813
Cd44	Nes	10116.ENSRNOP00000009000	10116.ENSRNOP00000025314	0	0.223	0	0.064	0.043	0	0.76	0.811
Polr2e	Tcea3	10116.ENSRNOP00000018169	10116.ENSRNOP00000015776	0	0	0	0.151	0.705	0	0.299	0.809
Bicdl1	Dync1h1	10116.ENSRNOP00000070515	10116.ENSRNOP00000066312	0	0	0	0.069	0.727	0	0.306	0.808
Aldh1a1	Cd44	10116.ENSRNOP00000024000	10116.ENSRNOP00000009000	0	0	0	0	0	0	0.805	0.805
Ccl5	Cd44	10116.ENSRNOP00000014865	10116.ENSRNOP00000009000	0	0	0	0.101	0	0	0.791	0.804
Adss	Gad2	10116.ENSRNOP00000005961	10116.ENSRNOP00000024901	0	0	0	0	0	0.8	0.048	0.801
Snap25	Zwint	10116.ENSRNOP00000007998	10116.ENSRNOP00000067414	0	0	0	0.19	0.387	0	0.631	0.801
Paf1	Polr2e	10116.ENSRNOP00000026778	10116.ENSRNOP00000018169	0	0	0	0.109	0.784	0	0	0.799
Cd74	RT1-A2	10116.ENSRNOP00000025354	10116.ENSRNOP00000050701	0	0	0	0.149	0	0.72	0.212	0.796
Aldh3a1	Cd44	10116.ENSRNOP00000003182	10116.ENSRNOP00000009000	0	0	0	0.057	0	0	0.792	0.795
Atf3	Btg2	10116.ENSRNOP00000071188	10116.ENSRNOP00000004408	0	0	0	0.468	0	0	0.631	0.795
RT1-A2	RT1-Da	10116.ENSRNOP00000050701	10116.ENSRNOP00000048774	0	0	0.624	0.139	0	0.72	0.217	0.794
Gria4	Nptx2	10116.ENSRNOP00000009542	10116.ENSRNOP00000001331	0	0	0	0.115	0.051	0	0.773	0.793
Ghrh	Pomc	10116.ENSRNOP00000010298	10116.ENSRNOP00000016976	0	0	0	0.07	0	0	0.785	0.791
Gad2	Lgi1	10116.ENSRNOP00000024901	10116.ENSRNOP00000020411	0	0	0	0.136	0	0	0.768	0.79
Elavl1	Hnrnpa2b1	10116.ENSRNOP00000001415	10116.ENSRNOP00000015152	0	0.205	0.588	0.388	0.145	0	0.541	0.784
Gpx2	Tp53	10116.ENSRNOP00000072136	10116.ENSRNOP00000074031	0	0	0	0	0.085	0	0.774	0.784
Lmod1	Myl9	10116.ENSRNOP00000071399	10116.ENSRNOP00000027445	0	0	0	0.27	0	0.5	0.454	0.783
Lgals1	S100a4	10116.ENSRNOP00000013538	10116.ENSRNOP00000015958	0	0	0	0.706	0.045	0	0.283	0.781
Ccl5	Stat3	10116.ENSRNOP00000014865	10116.ENSRNOP00000026760	0	0	0	0.084	0	0	0.764	0.775
Elavl1	Tp53	10116.ENSRNOP00000001415	10116.ENSRNOP00000074031	0	0	0	0.055	0.098	0	0.757	0.775
Dimt1	Gnl3l	10116.ENSRNOP00000018527	10116.ENSRNOP00000003397	0	0	0	0.745	0.145	0	0.043	0.773
Gpx2	Sod3	10116.ENSRNOP00000072136	10116.ENSRNOP00000005155	0	0	0	0.124	0.069	0.332	0.632	0.772
Clu	Cst3	10116.ENSRNOP00000072116	10116.ENSRNOP00000007175	0	0	0	0.151	0	0	0.74	0.77
Gria4	Nrn1	10116.ENSRNOP00000009542	10116.ENSRNOP00000066878	0	0	0	0.109	0	0.72	0.151	0.769
Ccl5	Cxcl16	10116.ENSRNOP00000014865	10116.ENSRNOP00000037160	0	0	0	0.102	0	0	0.752	0.768
Snap25	Syt4	10116.ENSRNOP00000007998	10116.ENSRNOP00000023593	0	0	0	0.341	0.126	0	0.63	0.768
Htr2c	Pomc	10116.ENSRNOP00000070471	10116.ENSRNOP00000016976	0	0	0	0	0.107	0	0.749	0.767
Gad2	Slc6a12	10116.ENSRNOP00000024901	10116.ENSRNOP00000018821	0	0	0	0.063	0	0	0.76	0.766
Klhl12	Spop	10116.ENSRNOP00000005832	10116.ENSRNOP00000006230	0	0	0.574	0.067	0.065	0.72	0.155	0.766
Gpx2	Mgst1	10116.ENSRNOP00000072136	10116.ENSRNOP00000010579	0	0	0	0.091	0	0.65	0.319	0.764
Gstt3	Mgst1	10116.ENSRNOP00000055038	10116.ENSRNOP00000010579	0	0	0	0.078	0	0.65	0.326	0.763
Mapk3	Mbp	10116.ENSRNOP00000070784	10116.ENSRNOP00000070157	0	0	0	0.094	0.52	0	0.5	0.763
Gldc	Impact	10116.ENSRNOP00000069291	10116.ENSRNOP00000064200	0	0	0	0.049	0	0.761	0	0.762
Clu	Pla2g7	10116.ENSRNOP00000072116	10116.ENSRNOP00000031958	0	0	0	0	0	0.72	0.176	0.759
Cd44	Tp53	10116.ENSRNOP00000009000	10116.ENSRNOP00000074031	0	0	0	0.061	0.121	0	0.727	0.755
Flna	Zyx	10116.ENSRNOP00000070703	10116.ENSRNOP00000023537	0	0	0	0.268	0.146	0	0.637	0.753
Aldh3a1	Gsta4	10116.ENSRNOP00000003182	10116.ENSRNOP00000075572	0	0	0	0.061	0.051	0.65	0.299	0.752
Gria4	Scn3b	10116.ENSRNOP00000009542	10116.ENSRNOP00000071448	0	0	0	0.084	0	0.72	0.104	0.75
Mapk3	Slc2a4	10116.ENSRNOP00000070784	10116.ENSRNOP00000023256	0	0	0	0.047	0.05	0	0.746	0.75
Copz2	Efemp2	10116.ENSRNOP00000052330	10116.ENSRNOP00000072344	0	0	0	0.145	0.043	0	0.716	0.747
Gfap	Nes	10116.ENSRNOP00000032389	10116.ENSRNOP00000025314	0	0	0.621	0.054	0.511	0	0.493	0.745
Fgf9	Mapk3	10116.ENSRNOP00000015368	10116.ENSRNOP00000070784	0	0	0	0.05	0.046	0.4	0.582	0.742
Aldh3a1	Gstm1	10116.ENSRNOP00000003182	10116.ENSRNOP00000039050	0	0	0	0.075	0.051	0.65	0.252	0.739
Cd44	Mmp2	10116.ENSRNOP00000009000	10116.ENSRNOP00000022679	0	0	0	0.082	0.051	0	0.724	0.739
Med16	Thra	10116.ENSRNOP00000015257	10116.ENSRNOP00000012340	0	0	0	0.052	0.17	0.65	0.167	0.739
Cd44	Vtn	10116.ENSRNOP00000009000	10116.ENSRNOP00000075508	0	0	0	0.052	0.051	0	0.731	0.736
Hspb1	Stat3	10116.ENSRNOP00000032902	10116.ENSRNOP00000026760	0	0	0	0.132	0.099	0	0.688	0.735
Ggcx	Ucma	10116.ENSRNOP00000017928	10116.ENSRNOP00000063022	0	0	0	0	0	0	0.734	0.734
Hmox1	Tp53	10116.ENSRNOP00000019192	10116.ENSRNOP00000074031	0	0	0	0.075	0	0	0.722	0.732
Kcnb1	Scn2a	10116.ENSRNOP00000065961	10116.ENSRNOP00000007069	0	0	0	0.084	0.064	0	0.712	0.732
Slc32a1	Slc6a12	10116.ENSRNOP00000020720	10116.ENSRNOP00000018821	0	0	0	0.062	0	0	0.726	0.732
Ccl5	Csf1	10116.ENSRNOP00000014865	10116.ENSRNOP00000073134	0	0	0	0.067	0	0	0.723	0.731
Nckap1	Pdlim4	10116.ENSRNOP00000059233	10116.ENSRNOP00000064261	0	0	0	0.068	0	0.72	0.053	0.731
Atf3	Nr4a1	10116.ENSRNOP00000071188	10116.ENSRNOP00000010171	0	0	0	0.365	0.056	0	0.585	0.73
C1qb	Tyrobp	10116.ENSRNOP00000017060	10116.ENSRNOP00000028284	0	0	0	0.383	0	0	0.576	0.728
Sim1	Trh	10116.ENSRNOP00000053843	10116.ENSRNOP00000015944	0	0	0	0	0	0	0.728	0.728
Apoa5	Pla2g7	10116.ENSRNOP00000024918	10116.ENSRNOP00000031958	0	0	0	0	0	0.72	0.067	0.727
Cxcl12	Timp1	10116.ENSRNOP00000059574	10116.ENSRNOP00000013745	0	0	0	0.052	0	0	0.724	0.727
Enc1	Spop	10116.ENSRNOP00000022144	10116.ENSRNOP00000006230	0	0	0.59	0	0.065	0.72	0	0.727
Cd44	Stat3	10116.ENSRNOP00000009000	10116.ENSRNOP00000026760	0	0	0	0.084	0.099	0	0.695	0.726
Flna	Msn	10116.ENSRNOP00000070703	10116.ENSRNOP00000068359	0	0	0	0.2	0	0	0.668	0.723
Dimt1	Rtca	10116.ENSRNOP00000018527	10116.ENSRNOP00000020149	0	0	0	0.474	0.489	0	0	0.72
Enc1	Klhl12	10116.ENSRNOP00000022144	10116.ENSRNOP00000005832	0	0	0.75	0	0	0.72	0	0.72
Kcnb1	Snap25	10116.ENSRNOP00000065961	10116.ENSRNOP00000007998	0	0	0	0.089	0.099	0	0.687	0.72
Ccl5	Timp1	10116.ENSRNOP00000014865	10116.ENSRNOP00000013745	0	0	0	0.05	0	0	0.714	0.716
Cd44	Cd63	10116.ENSRNOP00000009000	10116.ENSRNOP00000071571	0	0	0	0.084	0.081	0	0.69	0.716
Cyba	Gpx2	10116.ENSRNOP00000017564	10116.ENSRNOP00000072136	0	0	0	0	0	0	0.716	0.716
Clu	Serping1	10116.ENSRNOP00000072116	10116.ENSRNOP00000009817	0	0	0	0.356	0.041	0	0.575	0.715
Aldh3a1	Gstt3	10116.ENSRNOP00000003182	10116.ENSRNOP00000055038	0	0	0	0.073	0	0.65	0.188	0.714
Dkk3	Sfrp2	10116.ENSRNOP00000022301	10116.ENSRNOP00000012659	0	0	0	0.077	0	0	0.701	0.713
Gck	Slc2a4	10116.ENSRNOP00000068656	10116.ENSRNOP00000023256	0	0	0	0.061	0	0	0.707	0.713
Timp1	Tp53	10116.ENSRNOP00000013745	10116.ENSRNOP00000074031	0	0	0	0.049	0	0	0.709	0.712
LOC108348180	Rpl11	10116.ENSRNOP00000002862	10116.ENSRNOP00000072829	0	0	0	0.088	0.696	0	0	0.711
Kcna2	Kcnb1	10116.ENSRNOP00000075852	10116.ENSRNOP00000065961	0	0.105	0.837	0.052	0.249	0	0.598	0.71
Aebp1	Mxra8	10116.ENSRNOP00000018846	10116.ENSRNOP00000075625	0	0	0	0.213	0	0	0.644	0.708
Kcnc1	Scn2a	10116.ENSRNOP00000074146	10116.ENSRNOP00000007069	0	0	0	0.152	0.064	0	0.661	0.707
Mmp2	Stat3	10116.ENSRNOP00000022679	10116.ENSRNOP00000026760	0	0	0	0.088	0.1	0	0.672	0.707
Med1	Rpl11	10116.ENSRNOP00000059848	10116.ENSRNOP00000072829	0	0	0	0.459	0.402	0	0.167	0.706
Akr1b1	Akr7a2	10116.ENSRNOP00000012879	10116.ENSRNOP00000024063	0	0	0	0.194	0.063	0.176	0.58	0.704
C1qb	RT1-Da	10116.ENSRNOP00000017060	10116.ENSRNOP00000048774	0	0	0	0.591	0.171	0	0.198	0.704
Cxcl12	Mapk3	10116.ENSRNOP00000059574	10116.ENSRNOP00000070784	0	0	0	0	0	0	0.704	0.704
Gnl3l	Mdn1	10116.ENSRNOP00000003397	10116.ENSRNOP00000075047	0	0	0	0.216	0.54	0	0.241	0.702
Il11ra1	Uap1l1	10116.ENSRNOP00000020885	10116.ENSRNOP00000017373	0	0	0	0	0.492	0.302	0.229	0.702
Flna	Gsn	10116.ENSRNOP00000070703	10116.ENSRNOP00000025857	0	0	0	0.067	0.064	0	0.685	0.701
Kcna2	Scn2a	10116.ENSRNOP00000075852	10116.ENSRNOP00000007069	0	0	0	0.136	0.099	0	0.647	0.701
Ccl5	Cd74	10116.ENSRNOP00000014865	10116.ENSRNOP00000025354	0	0	0	0.344	0	0	0.557	0.697
Map1b	Tp53	10116.ENSRNOP00000023460	10116.ENSRNOP00000074031	0	0	0	0	0.098	0	0.678	0.697
C1qa	Cd74	10116.ENSRNOP00000017385	10116.ENSRNOP00000025354	0	0	0	0.376	0.113	0	0.495	0.696
Hmox1	Mapk3	10116.ENSRNOP00000019192	10116.ENSRNOP00000070784	0	0	0	0	0	0	0.696	0.696
Gnl3l	Nexn	10116.ENSRNOP00000003397	10116.ENSRNOP00000073825	0	0	0	0.603	0.09	0	0.224	0.695
RT1-M3-1	Tap1	10116.ENSRNOP00000000990	10116.ENSRNOP00000000529	0	0	0	0.25	0.13	0.5	0.173	0.694
Gpx2	Gstt3	10116.ENSRNOP00000072136	10116.ENSRNOP00000055038	0	0	0	0.081	0	0.65	0.124	0.693
Aldh3a1	Mgst1	10116.ENSRNOP00000003182	10116.ENSRNOP00000010579	0	0	0	0.044	0	0.65	0.15	0.691
Cd63	Epcam	10116.ENSRNOP00000071571	10116.ENSRNOP00000021135	0	0	0	0.064	0	0	0.684	0.691
Mbp	Nes	10116.ENSRNOP00000070157	10116.ENSRNOP00000025314	0	0	0	0	0	0	0.691	0.691
Msn	Tln1	10116.ENSRNOP00000068359	10116.ENSRNOP00000022401	0	0	0.56	0.187	0.098	0	0.612	0.691
Rela	Twist1	10116.ENSRNOP00000044552	10116.ENSRNOP00000014763	0	0	0	0.075	0.336	0	0.536	0.69
Kcnc1	Kcnc2	10116.ENSRNOP00000074146	10116.ENSRNOP00000005773	0	0.056	0.967	0.171	0.082	0.4	0.388	0.688
Aldh1a1	Epcam	10116.ENSRNOP00000024000	10116.ENSRNOP00000021135	0	0	0	0.079	0	0	0.674	0.687
Tpmt	Vkorc1	10116.ENSRNOP00000072177	10116.ENSRNOP00000063977	0	0	0	0.043	0	0	0.686	0.687
Csf1	Cxcl12	10116.ENSRNOP00000073134	10116.ENSRNOP00000059574	0	0	0	0.092	0	0	0.668	0.686
Flna	Tagln2	10116.ENSRNOP00000070703	10116.ENSRNOP00000011208	0	0	0	0.247	0	0.4	0.357	0.684
Lmod1	Tagln	10116.ENSRNOP00000071399	10116.ENSRNOP00000069919	0	0	0	0.344	0	0	0.538	0.684
Pomc	Stat3	10116.ENSRNOP00000016976	10116.ENSRNOP00000026760	0	0	0	0	0	0	0.682	0.682
Cacnb4	Efhc1	10116.ENSRNOP00000056186	10116.ENSRNOP00000017393	0	0	0	0	0.1	0	0.66	0.681
Gfap	Snap25	10116.ENSRNOP00000032389	10116.ENSRNOP00000007998	0	0	0	0.222	0	0	0.606	0.681
Hspb1	Mapk3	10116.ENSRNOP00000032902	10116.ENSRNOP00000070784	0	0	0	0.047	0.258	0	0.585	0.681
Arg1	Csf1	10116.ENSRNOP00000017911	10116.ENSRNOP00000073134	0	0	0	0	0	0	0.679	0.679
Arg1	Stat3	10116.ENSRNOP00000017911	10116.ENSRNOP00000026760	0	0	0	0.09	0	0	0.66	0.678
Ctf1	Il10rb	10116.ENSRNOP00000025646	10116.ENSRNOP00000058062	0	0	0	0	0	0.65	0.116	0.677
C1qb	Cd74	10116.ENSRNOP00000017060	10116.ENSRNOP00000025354	0	0	0	0.387	0.113	0	0.45	0.675
C1qc	Tyrobp	10116.ENSRNOP00000017065	10116.ENSRNOP00000028284	0	0	0	0.489	0	0	0.39	0.675
Cebpd	Cox5a	10116.ENSRNOP00000064025	10116.ENSRNOP00000025525	0	0	0	0.165	0.383	0.314	0.191	0.675
C3	Serping1	10116.ENSRNOP00000066885	10116.ENSRNOP00000009817	0	0	0	0.29	0.082	0	0.541	0.674
Camk2a	Creb3l1	10116.ENSRNOP00000041940	10116.ENSRNOP00000007771	0	0	0	0	0	0.65	0.109	0.674
Csf1	Timp1	10116.ENSRNOP00000073134	10116.ENSRNOP00000013745	0	0	0	0.17	0	0	0.623	0.674
Gad2	Gfap	10116.ENSRNOP00000024901	10116.ENSRNOP00000032389	0	0	0	0.169	0	0	0.624	0.674
Dync1i1	Rab6b	10116.ENSRNOP00000013184	10116.ENSRNOP00000068600	0	0	0	0.108	0	0.5	0.327	0.673
Med13l	Thra	10116.ENSRNOP00000070275	10116.ENSRNOP00000012340	0	0	0	0.044	0.103	0.65	0	0.673
RT1-A2	RT1-M3-1	10116.ENSRNOP00000050701	10116.ENSRNOP00000000990	0	0.059	0.962	0.079	0	0.65	0.05	0.673
Cd74	Tyrobp	10116.ENSRNOP00000025354	10116.ENSRNOP00000028284	0	0	0	0.323	0	0	0.534	0.671
Cst3	Serping1	10116.ENSRNOP00000007175	10116.ENSRNOP00000009817	0	0	0	0.112	0	0	0.645	0.671
Cacnb4	Camk2a	10116.ENSRNOP00000056186	10116.ENSRNOP00000041940	0	0	0	0.096	0	0.65	0.043	0.67
Gpx2	Mt1m	10116.ENSRNOP00000072136	10116.ENSRNOP00000041060	0	0	0	0.105	0	0	0.646	0.67
Cck	Trh	10116.ENSRNOP00000026159	10116.ENSRNOP00000015944	0	0	0	0	0	0	0.669	0.669
Mapk3	Tln1	10116.ENSRNOP00000070784	10116.ENSRNOP00000022401	0	0	0	0.068	0	0.5	0.347	0.669
Camk2a	Gria4	10116.ENSRNOP00000041940	10116.ENSRNOP00000009542	0	0	0	0.068	0.148	0.4	0.384	0.667
Cfd	Serping1	10116.ENSRNOP00000015029	10116.ENSRNOP00000009817	0	0	0	0.1	0.099	0	0.62	0.665
Cxcl12	Nes	10116.ENSRNOP00000059574	10116.ENSRNOP00000025314	0	0	0	0.051	0.112	0	0.634	0.665
Cxcl12	Stat3	10116.ENSRNOP00000059574	10116.ENSRNOP00000026760	0	0	0	0.092	0	0	0.645	0.664
Serping1	Vtn	10116.ENSRNOP00000009817	10116.ENSRNOP00000075508	0	0	0	0.313	0.078	0	0.51	0.663
Atp2b2	Kcnc1	10116.ENSRNOP00000045983	10116.ENSRNOP00000074146	0	0	0	0.177	0	0	0.606	0.662
Fbxo9	Rspry1	10116.ENSRNOP00000010961	10116.ENSRNOP00000071830	0	0	0	0	0	0	0.662	0.662
Gfap	Stat3	10116.ENSRNOP00000032389	10116.ENSRNOP00000026760	0	0	0	0.068	0.046	0	0.649	0.661
Nes	Tp53	10116.ENSRNOP00000025314	10116.ENSRNOP00000074031	0	0	0	0	0.081	0	0.646	0.661
Cck	Tp53	10116.ENSRNOP00000026159	10116.ENSRNOP00000074031	0	0	0	0	0	0	0.66	0.66
Kif5a	Mapk9	10116.ENSRNOP00000071539	10116.ENSRNOP00000004010	0	0	0	0.059	0	0.65	0	0.656
Elavl1	Ptbp2	10116.ENSRNOP00000001415	10116.ENSRNOP00000015036	0	0	0	0.15	0.327	0	0.442	0.653
S100a6	Tp53	10116.ENSRNOP00000015612	10116.ENSRNOP00000074031	0	0	0	0	0.154	0	0.606	0.653
C1d	Rpl11	10116.ENSRNOP00000008057	10116.ENSRNOP00000072829	0	0	0	0.064	0.348	0.4	0.163	0.652
Dlx1	Myt1l	10116.ENSRNOP00000002078	10116.ENSRNOP00000005905	0	0	0	0.19	0	0	0.587	0.651
C3	Clu	10116.ENSRNOP00000066885	10116.ENSRNOP00000072116	0	0	0	0.135	0	0	0.612	0.65
Cd74	Ctsh	10116.ENSRNOP00000025354	10116.ENSRNOP00000074611	0	0	0	0.208	0.145	0.4	0.24	0.65
Med1	Tp53	10116.ENSRNOP00000059848	10116.ENSRNOP00000074031	0	0	0	0.054	0.24	0	0.553	0.65
Mmp2	Tp53	10116.ENSRNOP00000022679	10116.ENSRNOP00000074031	0	0	0	0.049	0	0	0.645	0.648
Cck	Stat3	10116.ENSRNOP00000026159	10116.ENSRNOP00000026760	0	0	0	0.084	0	0	0.631	0.647
RT1-A2	Tap1	10116.ENSRNOP00000050701	10116.ENSRNOP00000000529	0	0	0	0.174	0.13	0.5	0.133	0.647
Cxcl12	Cxcl16	10116.ENSRNOP00000059574	10116.ENSRNOP00000037160	0	0	0	0	0	0	0.646	0.646
Fbln5	Vtn	10116.ENSRNOP00000007004	10116.ENSRNOP00000075508	0	0	0	0.065	0.047	0.5	0.3	0.646
Slc2a4	Ucp2	10116.ENSRNOP00000023256	10116.ENSRNOP00000024156	0	0	0	0.067	0	0	0.636	0.646
Myl6	Tln1	10116.ENSRNOP00000070200	10116.ENSRNOP00000022401	0	0	0	0.162	0	0.5	0.22	0.644
Tln1	Vtn	10116.ENSRNOP00000022401	10116.ENSRNOP00000075508	0	0	0	0	0	0	0.642	0.642
Col18a1	Plod1	10116.ENSRNOP00000047962	10116.ENSRNOP00000010433	0	0	0	0.165	0.064	0.5	0.188	0.64
Ctf1	Stat3	10116.ENSRNOP00000025646	10116.ENSRNOP00000026760	0	0	0	0.054	0	0	0.635	0.64
Mapk3	Mmp2	10116.ENSRNOP00000070784	10116.ENSRNOP00000022679	0	0	0	0.049	0	0	0.635	0.639
Ccl5	Mx2	10116.ENSRNOP00000014865	10116.ENSRNOP00000002695	0	0	0	0.165	0	0	0.583	0.637
Akr1b1	Aldh3a1	10116.ENSRNOP00000012879	10116.ENSRNOP00000003182	0	0	0	0.093	0.046	0.138	0.57	0.636
Ddx49	Gnl3l	10116.ENSRNOP00000004891	10116.ENSRNOP00000003397	0	0	0	0.537	0.218	0	0.074	0.635
Hmox1	Mt1m	10116.ENSRNOP00000019192	10116.ENSRNOP00000041060	0	0	0	0	0	0	0.634	0.634
Pomc	Sim1	10116.ENSRNOP00000016976	10116.ENSRNOP00000053843	0	0	0	0	0	0	0.634	0.634
Cck	Mapk3	10116.ENSRNOP00000026159	10116.ENSRNOP00000070784	0	0	0	0.052	0	0	0.629	0.633
Ccl5	Mapk3	10116.ENSRNOP00000014865	10116.ENSRNOP00000070784	0	0	0	0.072	0	0	0.621	0.633
Cxcl12	Fgf9	10116.ENSRNOP00000059574	10116.ENSRNOP00000015368	0	0	0	0.046	0	0	0.632	0.633
Slc32a1	Snap25	10116.ENSRNOP00000020720	10116.ENSRNOP00000007998	0	0	0	0.243	0	0	0.536	0.633
Akr1b1	Aldh1a1	10116.ENSRNOP00000012879	10116.ENSRNOP00000024000	0	0	0	0.086	0.046	0.138	0.567	0.631
Aldh3a1	Epcam	10116.ENSRNOP00000003182	10116.ENSRNOP00000021135	0	0	0	0.044	0	0	0.63	0.631
Copz2	Fkbp10	10116.ENSRNOP00000052330	10116.ENSRNOP00000022029	0	0	0	0.157	0	0	0.58	0.631
Mapk9	Spag9	10116.ENSRNOP00000004010	10116.ENSRNOP00000073784	0	0	0	0.042	0.261	0	0.521	0.631
Atf3	Stat3	10116.ENSRNOP00000071188	10116.ENSRNOP00000026760	0	0	0	0.087	0.132	0	0.571	0.63
C3	Tf	10116.ENSRNOP00000066885	10116.ENSRNOP00000012725	0	0	0	0.254	0.046	0	0.52	0.629
Csf1	Stat3	10116.ENSRNOP00000073134	10116.ENSRNOP00000026760	0	0	0	0.108	0	0	0.601	0.629
Nefm	Nes	10116.ENSRNOP00000018637	10116.ENSRNOP00000025314	0	0	0.557	0.046	0.522	0	0.252	0.629
Renbp	Uap1l1	10116.ENSRNOP00000069721	10116.ENSRNOP00000017373	0	0	0	0.362	0	0	0.442	0.629
Tagln2	Tln1	10116.ENSRNOP00000011208	10116.ENSRNOP00000022401	0	0	0	0.102	0	0.4	0.368	0.629
Atf3	Gfap	10116.ENSRNOP00000071188	10116.ENSRNOP00000032389	0	0	0	0.052	0	0	0.623	0.628
Tmx4	Vkorc1	10116.ENSRNOP00000032896	10116.ENSRNOP00000063977	0	0	0	0	0	0	0.628	0.628
Fbln5	Prelp	10116.ENSRNOP00000007004	10116.ENSRNOP00000004241	0	0	0	0.152	0.1	0	0.55	0.627
Fgf9	Vtn	10116.ENSRNOP00000015368	10116.ENSRNOP00000075508	0	0	0	0	0.065	0	0.618	0.627
Snap25	Vamp5	10116.ENSRNOP00000007998	10116.ENSRNOP00000016984	0	0	0	0.063	0.347	0	0.44	0.627
Akr1b1	Slc6a12	10116.ENSRNOP00000012879	10116.ENSRNOP00000018821	0	0	0	0	0	0	0.626	0.626
Kif5a	Reep1	10116.ENSRNOP00000071539	10116.ENSRNOP00000061062	0	0	0	0.128	0	0	0.589	0.626
Map7d2	Pnma8a	10116.ENSRNOP00000042347	10116.ENSRNOP00000034811	0	0	0	0.146	0.081	0	0.562	0.626
Atoh8	Copz2	10116.ENSRNOP00000014277	10116.ENSRNOP00000052330	0	0	0	0.065	0	0	0.616	0.625
Cd44	Fgf9	10116.ENSRNOP00000009000	10116.ENSRNOP00000015368	0	0	0	0	0.074	0	0.612	0.625
Il10rb	Tp53	10116.ENSRNOP00000058062	10116.ENSRNOP00000074031	0	0	0	0.064	0.53	0	0.215	0.624
Myl9	Tagln2	10116.ENSRNOP00000027445	10116.ENSRNOP00000011208	0	0	0	0.255	0.152	0	0.453	0.624
Camk2a	Dcx	10116.ENSRNOP00000041940	10116.ENSRNOP00000065381	0.4	0	0	0.058	0	0	0.387	0.623
C1qc	Cd74	10116.ENSRNOP00000017065	10116.ENSRNOP00000025354	0	0	0	0.353	0	0	0.436	0.62
Epcam	Tp53	10116.ENSRNOP00000021135	10116.ENSRNOP00000074031	0	0	0	0	0	0	0.619	0.619
Cd44	Mapk3	10116.ENSRNOP00000009000	10116.ENSRNOP00000070784	0	0	0	0.076	0	0	0.602	0.617
Fgf9	Nes	10116.ENSRNOP00000015368	10116.ENSRNOP00000025314	0	0	0	0	0.043	0	0.616	0.617
Gabbr2	Slc32a1	10116.ENSRNOP00000011573	10116.ENSRNOP00000020720	0	0	0	0.208	0	0	0.536	0.617
Lgals1	S100a6	10116.ENSRNOP00000013538	10116.ENSRNOP00000015612	0	0	0	0.391	0.098	0	0.358	0.617
Myl12b	Tln1	10116.ENSRNOP00000045992	10116.ENSRNOP00000022401	0	0	0	0.126	0	0.5	0.194	0.617
Fgf9	Tp53	10116.ENSRNOP00000015368	10116.ENSRNOP00000074031	0	0	0	0	0.103	0	0.59	0.616
Akr1b1	Gpx2	10116.ENSRNOP00000012879	10116.ENSRNOP00000072136	0	0	0	0.125	0	0	0.578	0.615
Dcx	Mbp	10116.ENSRNOP00000065381	10116.ENSRNOP00000070157	0	0	0	0	0	0	0.612	0.612
Stat3	Timp1	10116.ENSRNOP00000026760	10116.ENSRNOP00000013745	0	0	0	0.113	0	0	0.581	0.612
Stat3	Twist1	10116.ENSRNOP00000026760	10116.ENSRNOP00000014763	0	0	0	0.089	0.106	0	0.562	0.612
Arg1	Ccl5	10116.ENSRNOP00000017911	10116.ENSRNOP00000014865	0	0	0	0.059	0	0	0.604	0.611
Cck	Gad2	10116.ENSRNOP00000026159	10116.ENSRNOP00000024901	0	0	0	0.182	0	0	0.544	0.611
Gfap	Slc32a1	10116.ENSRNOP00000032389	10116.ENSRNOP00000020720	0	0	0	0.218	0.045	0	0.519	0.61
Mapk3	Rela	10116.ENSRNOP00000070784	10116.ENSRNOP00000044552	0	0	0	0.057	0.056	0	0.595	0.608
Nr4a1	Tp53	10116.ENSRNOP00000010171	10116.ENSRNOP00000074031	0	0	0	0.054	0.146	0	0.554	0.608
Dlx1	Gad2	10116.ENSRNOP00000002078	10116.ENSRNOP00000024901	0	0	0	0.142	0	0	0.56	0.607
Fbxw5	Tnfaip8l2	10116.ENSRNOP00000029229	10116.ENSRNOP00000028642	0	0	0	0	0	0	0.605	0.605
Npc2	Wfdc2	10116.ENSRNOP00000016076	10116.ENSRNOP00000019804	0	0	0	0.068	0	0	0.594	0.605
Cd74	Dimt1	10116.ENSRNOP00000025354	10116.ENSRNOP00000018527	0	0	0	0.074	0.532	0	0.161	0.604
Efemp2	Mxra8	10116.ENSRNOP00000072344	10116.ENSRNOP00000075625	0	0	0	0.301	0	0	0.457	0.604
Gad2	Snap25	10116.ENSRNOP00000024901	10116.ENSRNOP00000007998	0	0	0	0.252	0.061	0	0.48	0.603
Hmox1	Sod3	10116.ENSRNOP00000019192	10116.ENSRNOP00000005155	0	0	0	0	0	0	0.603	0.603
Hmox1	Hspb1	10116.ENSRNOP00000019192	10116.ENSRNOP00000032902	0	0	0	0.135	0	0	0.56	0.603
Kcnb1	Kcnj11	10116.ENSRNOP00000065961	10116.ENSRNOP00000028685	0	0	0	0.103	0	0	0.575	0.603
Cxcl12	Tp53	10116.ENSRNOP00000059574	10116.ENSRNOP00000074031	0	0	0	0	0	0	0.601	0.601
C3	Vtn	10116.ENSRNOP00000066885	10116.ENSRNOP00000075508	0	0	0	0.187	0.063	0	0.517	0.6
Gabbr2	Gad2	10116.ENSRNOP00000011573	10116.ENSRNOP00000024901	0	0	0	0.184	0	0	0.529	0.6
Gck	Ucp2	10116.ENSRNOP00000068656	10116.ENSRNOP00000024156	0	0	0	0	0	0	0.6	0.6
Pomc	Ucp2	10116.ENSRNOP00000016976	10116.ENSRNOP00000024156	0	0	0	0	0	0	0.599	0.599
Cd74	Mrpl54	10116.ENSRNOP00000025354	10116.ENSRNOP00000027737	0	0	0	0.154	0.482	0	0.157	0.598
Col18a1	Serpinh1	10116.ENSRNOP00000047962	10116.ENSRNOP00000022983	0	0	0	0.104	0	0.5	0.174	0.598
Cxcl12	Mmp2	10116.ENSRNOP00000059574	10116.ENSRNOP00000022679	0	0	0	0.113	0.051	0	0.56	0.598
Cst3	Gsn	10116.ENSRNOP00000007175	10116.ENSRNOP00000025857	0	0	0	0.113	0	0	0.564	0.597
Gfap	Mapk3	10116.ENSRNOP00000032389	10116.ENSRNOP00000070784	0	0	0	0	0.1	0	0.571	0.597
Aldh3a1	Mxra8	10116.ENSRNOP00000003182	10116.ENSRNOP00000075625	0	0	0	0.072	0	0	0.583	0.596
Tf	Vtn	10116.ENSRNOP00000012725	10116.ENSRNOP00000075508	0	0	0	0.23	0	0	0.497	0.596
Gpx2	Mapk3	10116.ENSRNOP00000072136	10116.ENSRNOP00000070784	0	0	0	0.052	0	0	0.589	0.594
Hspb1	Serpinh1	10116.ENSRNOP00000032902	10116.ENSRNOP00000022983	0	0	0	0.167	0	0	0.533	0.594
Mdk	Stat3	10116.ENSRNOP00000036207	10116.ENSRNOP00000026760	0	0	0	0	0	0.5	0.221	0.594
Capg	S100a4	10116.ENSRNOP00000018562	10116.ENSRNOP00000015958	0	0	0	0.382	0.043	0	0.367	0.593
Cd44	Tln1	10116.ENSRNOP00000009000	10116.ENSRNOP00000022401	0	0	0	0.083	0	0	0.574	0.593
Pgm2l1	Uap1l1	10116.ENSRNOP00000022963	10116.ENSRNOP00000017373	0.076	0	0	0.062	0.1	0.377	0.29	0.592
Cd44	S100a4	10116.ENSRNOP00000009000	10116.ENSRNOP00000015958	0	0	0	0.362	0	0	0.386	0.591
Cacnb4	Scn2a	10116.ENSRNOP00000056186	10116.ENSRNOP00000007069	0	0	0	0.148	0.285	0	0.381	0.59
Dcx	Pafah1b1	10116.ENSRNOP00000065381	10116.ENSRNOP00000003696	0	0	0	0	0.17	0	0.527	0.59
Flna	Vtn	10116.ENSRNOP00000070703	10116.ENSRNOP00000075508	0	0	0	0	0	0	0.59	0.59
Dync1i1	Kif5a	10116.ENSRNOP00000013184	10116.ENSRNOP00000071539	0	0	0	0.218	0.188	0	0.401	0.587
Gria4	Snap25	10116.ENSRNOP00000009542	10116.ENSRNOP00000007998	0	0	0	0.262	0	0	0.463	0.587
Gfap	Tp53	10116.ENSRNOP00000032389	10116.ENSRNOP00000074031	0	0	0	0	0.06	0	0.578	0.586
Ak3	Rpl11	10116.ENSRNOP00000070076	10116.ENSRNOP00000072829	0	0	0	0.512	0	0	0.183	0.584
Myl12b	Pak3	10116.ENSRNOP00000045992	10116.ENSRNOP00000006459	0	0	0	0.044	0.141	0.5	0.108	0.584
S100a4	Twist1	10116.ENSRNOP00000015958	10116.ENSRNOP00000014763	0	0	0	0.09	0	0	0.562	0.584
Syt4	Vamp1	10116.ENSRNOP00000023593	10116.ENSRNOP00000025081	0	0	0	0.133	0.099	0	0.51	0.584
Crip1	S100a6	10116.ENSRNOP00000006835	10116.ENSRNOP00000015612	0	0	0	0.235	0.046	0	0.474	0.583
Myl9	Pak3	10116.ENSRNOP00000027445	10116.ENSRNOP00000006459	0	0	0	0	0.141	0.5	0.108	0.583
Atoh8	Efemp2	10116.ENSRNOP00000014277	10116.ENSRNOP00000072344	0	0	0	0	0	0	0.582	0.582
Cd74	Med1	10116.ENSRNOP00000025354	10116.ENSRNOP00000059848	0	0	0	0.369	0.299	0	0.129	0.581
Ehd1	Snap25	10116.ENSRNOP00000051714	10116.ENSRNOP00000007998	0	0	0	0	0.092	0	0.558	0.581
Gfpt1	Pgm2l1	10116.ENSRNOP00000075660	10116.ENSRNOP00000022963	0	0	0	0.104	0	0.408	0.272	0.58
Gnl3l	Rpl11	10116.ENSRNOP00000003397	10116.ENSRNOP00000072829	0	0	0	0.091	0.487	0	0.171	0.58
Herc2	Tp53	10116.ENSRNOP00000069050	10116.ENSRNOP00000074031	0	0	0	0.082	0.484	0	0.186	0.58
Myl9	Tln1	10116.ENSRNOP00000027445	10116.ENSRNOP00000022401	0	0	0	0.135	0	0.5	0.108	0.58
Rad18	Rnf8	10116.ENSRNOP00000063400	10116.ENSRNOP00000059852	0	0	0.559	0	0	0	0.579	0.579
Thra	Trh	10116.ENSRNOP00000012340	10116.ENSRNOP00000015944	0	0	0	0	0	0	0.579	0.579
Timp1	Twist1	10116.ENSRNOP00000013745	10116.ENSRNOP00000014763	0	0	0	0.106	0	0	0.548	0.579
Aldh1a1	Tp53	10116.ENSRNOP00000024000	10116.ENSRNOP00000074031	0	0	0	0	0	0	0.578	0.578
Cd44	Gfap	10116.ENSRNOP00000009000	10116.ENSRNOP00000032389	0	0	0	0.057	0	0	0.568	0.576
Cyba	Sod3	10116.ENSRNOP00000017564	10116.ENSRNOP00000005155	0	0	0	0.054	0	0	0.57	0.576
Mapk3	Timp1	10116.ENSRNOP00000070784	10116.ENSRNOP00000013745	0	0	0	0.053	0	0	0.57	0.576
Fgf9	Stat3	10116.ENSRNOP00000015368	10116.ENSRNOP00000026760	0	0	0	0	0	0	0.574	0.574
Gfap	Map1b	10116.ENSRNOP00000032389	10116.ENSRNOP00000023460	0	0	0	0.096	0.041	0	0.548	0.574
Nes	Stat3	10116.ENSRNOP00000025314	10116.ENSRNOP00000026760	0	0	0	0	0	0	0.574	0.574
Mapk9	Rpl11	10116.ENSRNOP00000004010	10116.ENSRNOP00000072829	0	0	0	0.116	0.492	0	0.126	0.573
Csf1	Tyrobp	10116.ENSRNOP00000073134	10116.ENSRNOP00000028284	0	0	0	0.062	0	0	0.563	0.572
Ddx49	Dimt1	10116.ENSRNOP00000004891	10116.ENSRNOP00000018527	0	0	0	0.477	0.1	0	0.163	0.572
Faap24	Rad18	10116.ENSRNOP00000031862	10116.ENSRNOP00000063400	0	0	0	0	0.103	0	0.542	0.572
Adarb1	Htr2c	10116.ENSRNOP00000069261	10116.ENSRNOP00000070471	0	0	0	0.098	0	0	0.544	0.571
Afdn	Cd44	10116.ENSRNOP00000029044	10116.ENSRNOP00000009000	0	0	0	0.044	0	0	0.57	0.571
Cck	Hmox1	10116.ENSRNOP00000026159	10116.ENSRNOP00000019192	0	0	0	0	0	0	0.571	0.571
Gstm1	Hmox1	10116.ENSRNOP00000039050	10116.ENSRNOP00000019192	0	0	0	0.102	0	0	0.542	0.571
Atf3	Mapk3	10116.ENSRNOP00000071188	10116.ENSRNOP00000070784	0	0	0	0	0.264	0	0.44	0.57
Mmp23	Timp1	10116.ENSRNOP00000061528	10116.ENSRNOP00000013745	0	0	0	0.078	0.236	0	0.437	0.569
Atp2b2	Ryr2	10116.ENSRNOP00000045983	10116.ENSRNOP00000059019	0	0	0	0.105	0.082	0	0.516	0.567
Gpx2	Ucp2	10116.ENSRNOP00000072136	10116.ENSRNOP00000024156	0	0	0	0.052	0	0	0.561	0.566
Cst3	Timp1	10116.ENSRNOP00000007175	10116.ENSRNOP00000013745	0	0	0	0.158	0	0	0.503	0.564
Clu	Gsn	10116.ENSRNOP00000072116	10116.ENSRNOP00000025857	0	0	0	0.058	0	0	0.555	0.563
Aldh1a1	Twist1	10116.ENSRNOP00000024000	10116.ENSRNOP00000014763	0	0	0	0	0	0	0.562	0.562
C1d	Gnl3l	10116.ENSRNOP00000008057	10116.ENSRNOP00000003397	0	0	0	0.193	0.48	0	0	0.562
Cd44	Csf1	10116.ENSRNOP00000009000	10116.ENSRNOP00000073134	0	0	0	0.162	0	0	0.499	0.562
Kcnc2	Scn2a	10116.ENSRNOP00000005773	10116.ENSRNOP00000007069	0	0	0	0.193	0.064	0	0.466	0.562
Gad2	Nkx2-1	10116.ENSRNOP00000024901	10116.ENSRNOP00000011453	0	0	0	0.047	0	0	0.558	0.561
Klhl12	Trappc2	10116.ENSRNOP00000005832	10116.ENSRNOP00000062350	0	0	0	0.049	0	0	0.558	0.561
Hspb1	Nes	10116.ENSRNOP00000032902	10116.ENSRNOP00000025314	0	0	0	0.072	0	0	0.546	0.56
Med1	Nr4a1	10116.ENSRNOP00000059848	10116.ENSRNOP00000010171	0	0	0	0	0	0.5	0.157	0.56
Cbfa2t2	Runx1t1	10116.ENSRNOP00000021907	10116.ENSRNOP00000071431	0	0.052	0.962	0	0.419	0	0.265	0.559
Mbp	Nefm	10116.ENSRNOP00000070157	10116.ENSRNOP00000018637	0	0	0	0.131	0.041	0	0.514	0.559
Paf1	Tcea3	10116.ENSRNOP00000026778	10116.ENSRNOP00000015776	0	0	0	0	0.53	0	0.101	0.559
Serpinh1	Timp1	10116.ENSRNOP00000022983	10116.ENSRNOP00000013745	0	0	0	0.211	0	0	0.464	0.559
Timp1	Vtn	10116.ENSRNOP00000013745	10116.ENSRNOP00000075508	0	0	0	0	0.236	0	0.445	0.558
Atoh8	Fkbp10	10116.ENSRNOP00000014277	10116.ENSRNOP00000022029	0	0	0	0	0	0	0.556	0.556
Nkx2-1	Npas1	10116.ENSRNOP00000011453	10116.ENSRNOP00000020855	0	0	0	0	0	0	0.555	0.555
Pomc	Slc2a4	10116.ENSRNOP00000016976	10116.ENSRNOP00000023256	0	0	0	0	0	0	0.555	0.555
Gck	Pomc	10116.ENSRNOP00000068656	10116.ENSRNOP00000016976	0	0	0	0.061	0	0	0.543	0.553
Lmod1	Myl12b	10116.ENSRNOP00000071399	10116.ENSRNOP00000045992	0	0	0	0.106	0	0.5	0.082	0.553
Myl6	Pak3	10116.ENSRNOP00000070200	10116.ENSRNOP00000006459	0	0	0	0	0.1	0.5	0.087	0.553
Pomc	Tp53	10116.ENSRNOP00000016976	10116.ENSRNOP00000074031	0	0	0	0.047	0	0	0.551	0.553
Atf3	Hspb1	10116.ENSRNOP00000071188	10116.ENSRNOP00000032902	0	0	0	0.123	0	0	0.51	0.552
Aebp1	Aldh3a1	10116.ENSRNOP00000018846	10116.ENSRNOP00000003182	0	0	0	0	0	0	0.551	0.551
Fgf9	Timp1	10116.ENSRNOP00000015368	10116.ENSRNOP00000013745	0	0	0	0.067	0	0	0.539	0.551
Mapk3	Nes	10116.ENSRNOP00000070784	10116.ENSRNOP00000025314	0	0	0	0.052	0.06	0	0.537	0.551
Mgst1	Msn	10116.ENSRNOP00000010579	10116.ENSRNOP00000068359	0	0	0	0	0	0	0.551	0.551
Cck	Slc32a1	10116.ENSRNOP00000026159	10116.ENSRNOP00000020720	0	0	0	0.233	0	0	0.438	0.55
Bicdl1	Dync1i1	10116.ENSRNOP00000070515	10116.ENSRNOP00000013184	0	0	0	0	0.516	0	0.108	0.549
Cebpd	Stat3	10116.ENSRNOP00000064025	10116.ENSRNOP00000026760	0	0	0	0.077	0.065	0	0.52	0.549
Hmox1	Timp1	10116.ENSRNOP00000019192	10116.ENSRNOP00000013745	0	0	0	0.125	0	0	0.506	0.549
Slc35g2	Slc6a7	10116.ENSRNOP00000020610	10116.ENSRNOP00000074128	0	0	0	0.113	0	0	0.512	0.549
Cck	Cd44	10116.ENSRNOP00000026159	10116.ENSRNOP00000009000	0	0	0	0	0	0	0.547	0.547
Arx	Kcnj11	10116.ENSRNOP00000075250	10116.ENSRNOP00000028685	0	0	0	0	0	0	0.545	0.545
Il11ra1	Pgm2l1	10116.ENSRNOP00000020885	10116.ENSRNOP00000022963	0	0	0	0	0	0.408	0.264	0.545
Vamp1	Vps41	10116.ENSRNOP00000025081	10116.ENSRNOP00000063448	0	0	0	0	0.476	0	0.169	0.545
Vamp5	Vps41	10116.ENSRNOP00000016984	10116.ENSRNOP00000063448	0	0	0	0	0.476	0	0.169	0.545
Cuta	Tmem117	10116.ENSRNOP00000000568	10116.ENSRNOP00000008159	0	0	0	0.116	0	0	0.505	0.543
Gfap	Gjb6	10116.ENSRNOP00000032389	10116.ENSRNOP00000011828	0	0	0	0.164	0	0	0.475	0.542
Cd74	Cxcl16	10116.ENSRNOP00000025354	10116.ENSRNOP00000037160	0	0	0	0.17	0	0	0.47	0.541
Ddx49	Rtca	10116.ENSRNOP00000004891	10116.ENSRNOP00000020149	0	0	0	0.437	0	0	0.218	0.541
Afdn	Bak1	10116.ENSRNOP00000029044	10116.ENSRNOP00000000576	0	0	0	0	0	0.54	0	0.54
Psmb9	Tp53	10116.ENSRNOP00000000532	10116.ENSRNOP00000074031	0	0	0	0.075	0	0.4	0.239	0.54
Cebpd	Cox4i2	10116.ENSRNOP00000064025	10116.ENSRNOP00000010418	0	0	0	0.089	0.282	0.28	0.138	0.539
Hmox1	Ucp2	10116.ENSRNOP00000019192	10116.ENSRNOP00000024156	0	0	0	0.074	0	0	0.523	0.539
Dimt1	Polr2e	10116.ENSRNOP00000018527	10116.ENSRNOP00000018169	0	0	0	0.538	0	0	0	0.538
Ccl5	Tp53	10116.ENSRNOP00000014865	10116.ENSRNOP00000074031	0	0	0	0.08	0	0	0.517	0.537
Cir1	Ppil1	10116.ENSRNOP00000060978	10116.ENSRNOP00000076232	0	0	0	0.042	0.528	0	0.059	0.537
Gpx2	Slc2a4	10116.ENSRNOP00000072136	10116.ENSRNOP00000023256	0	0	0	0	0	0	0.537	0.537
C1qb	Clu	10116.ENSRNOP00000017060	10116.ENSRNOP00000072116	0	0	0	0.084	0	0	0.514	0.536
Polr2e	Taf1d	10116.ENSRNOP00000018169	10116.ENSRNOP00000068730	0	0	0	0	0	0.5	0.11	0.535
Smo	Tp53	10116.ENSRNOP00000011356	10116.ENSRNOP00000074031	0	0	0	0.046	0	0	0.533	0.535
C1qa	Ccl5	10116.ENSRNOP00000017385	10116.ENSRNOP00000014865	0	0	0	0.111	0.07	0	0.481	0.534
Ccdc12	Polr2e	10116.ENSRNOP00000028426	10116.ENSRNOP00000018169	0	0	0	0.111	0	0	0.498	0.534
Atp2b2	Cacnb4	10116.ENSRNOP00000045983	10116.ENSRNOP00000056186	0	0	0	0.177	0	0	0.456	0.533
Btg2	Tp53	10116.ENSRNOP00000004408	10116.ENSRNOP00000074031	0	0	0	0.065	0	0	0.521	0.533
Cyba	Hmox1	10116.ENSRNOP00000017564	10116.ENSRNOP00000019192	0	0	0	0.065	0	0	0.522	0.533
Flna	Pak3	10116.ENSRNOP00000070703	10116.ENSRNOP00000006459	0	0	0	0	0.08	0.5	0.067	0.533
Col18a1	Vtn	10116.ENSRNOP00000047962	10116.ENSRNOP00000075508	0	0	0	0.055	0.066	0	0.512	0.532
Cxcl12	Gfap	10116.ENSRNOP00000059574	10116.ENSRNOP00000032389	0	0	0	0.084	0	0	0.509	0.532
Myl12b	Sorbs3	10116.ENSRNOP00000045992	10116.ENSRNOP00000012056	0	0	0	0.079	0	0.5	0.066	0.532
Myl9	Sorbs3	10116.ENSRNOP00000027445	10116.ENSRNOP00000012056	0	0	0	0.079	0	0.5	0.066	0.532
Slc2a4	Tp53	10116.ENSRNOP00000023256	10116.ENSRNOP00000074031	0	0	0	0	0.063	0	0.521	0.532
Clu	Tf	10116.ENSRNOP00000072116	10116.ENSRNOP00000012725	0	0	0	0.115	0.081	0	0.469	0.531
Cavin1	Flna	10116.ENSRNOP00000026783	10116.ENSRNOP00000070703	0	0	0	0.104	0	0	0.497	0.53
Camk2a	Mapk3	10116.ENSRNOP00000041940	10116.ENSRNOP00000070784	0	0	0.618	0.06	0.099	0	0.488	0.529
Cck	Hspb1	10116.ENSRNOP00000026159	10116.ENSRNOP00000032902	0	0	0	0.079	0	0	0.51	0.529
Fgf9	Tbx3	10116.ENSRNOP00000015368	10116.ENSRNOP00000011552	0	0	0	0	0	0	0.529	0.529
Hmox1	Mmp2	10116.ENSRNOP00000019192	10116.ENSRNOP00000022679	0	0	0	0.054	0	0	0.523	0.529
Ak3	Rab6b	10116.ENSRNOP00000070076	10116.ENSRNOP00000068600	0	0	0	0	0	0	0.528	0.528
Dcx	Gad2	10116.ENSRNOP00000065381	10116.ENSRNOP00000024901	0	0	0	0.114	0	0	0.489	0.528
Dcx	Phkg2	10116.ENSRNOP00000065381	10116.ENSRNOP00000025419	0.528	0	0	0	0	0	0	0.528
Efemp2	Ltbp4	10116.ENSRNOP00000072344	10116.ENSRNOP00000028322	0	0	0.663	0.051	0.062	0	0.512	0.528
Flna	Tagln	10116.ENSRNOP00000070703	10116.ENSRNOP00000069919	0	0	0	0.298	0	0	0.354	0.528
Lmod1	Tln1	10116.ENSRNOP00000071399	10116.ENSRNOP00000022401	0	0	0	0.047	0	0.5	0.09	0.528
Nkx2-1	Pdpn	10116.ENSRNOP00000011453	10116.ENSRNOP00000020316	0	0	0	0.078	0	0	0.51	0.528
Arg1	Gfap	10116.ENSRNOP00000017911	10116.ENSRNOP00000032389	0	0	0	0.047	0	0	0.525	0.527
Gpx2	Stat3	10116.ENSRNOP00000072136	10116.ENSRNOP00000026760	0	0	0	0.049	0	0	0.524	0.527
Rab6b	Zwint	10116.ENSRNOP00000068600	10116.ENSRNOP00000067414	0	0	0	0.064	0	0	0.515	0.527
Efemp2	Vtn	10116.ENSRNOP00000072344	10116.ENSRNOP00000075508	0	0	0	0	0.047	0.5	0.086	0.526
Atf3	Hmox1	10116.ENSRNOP00000071188	10116.ENSRNOP00000019192	0	0	0	0.162	0	0	0.457	0.525
Atf3	Cebpd	10116.ENSRNOP00000071188	10116.ENSRNOP00000064025	0	0	0	0.153	0.15	0	0.392	0.525
Pdlim4	Trip6	10116.ENSRNOP00000064261	10116.ENSRNOP00000064918	0	0	0	0.054	0.493	0	0.091	0.525
Arg1	Cxcl12	10116.ENSRNOP00000017911	10116.ENSRNOP00000059574	0	0	0	0.083	0	0	0.5	0.523
Gria4	Htr2c	10116.ENSRNOP00000009542	10116.ENSRNOP00000070471	0	0.203	0	0.184	0.042	0	0.324	0.522
Atf3	Rela	10116.ENSRNOP00000071188	10116.ENSRNOP00000044552	0	0	0	0.081	0.1	0	0.467	0.521
Cxcl16	Cyba	10116.ENSRNOP00000037160	10116.ENSRNOP00000017564	0	0	0	0.191	0	0	0.432	0.521
Lmod1	Myl6	10116.ENSRNOP00000071399	10116.ENSRNOP00000070200	0	0	0	0	0	0.5	0.082	0.521
Aldh3a1	Tp53	10116.ENSRNOP00000003182	10116.ENSRNOP00000074031	0	0	0	0.044	0	0	0.518	0.52
Camk2a	Snap25	10116.ENSRNOP00000041940	10116.ENSRNOP00000007998	0	0	0	0.117	0	0	0.478	0.519
Mt1m	Pomc	10116.ENSRNOP00000041060	10116.ENSRNOP00000016976	0	0	0	0	0	0	0.518	0.518
Pafah1b1	Rab6b	10116.ENSRNOP00000003696	10116.ENSRNOP00000068600	0	0	0	0.073	0	0.5	0.045	0.518
Herc2	Myt1l	10116.ENSRNOP00000069050	10116.ENSRNOP00000005905	0	0	0	0.054	0.511	0	0	0.517
Mapk3	Msn	10116.ENSRNOP00000070784	10116.ENSRNOP00000068359	0	0	0	0.07	0.268	0	0.347	0.517
Myl6	Sorbs3	10116.ENSRNOP00000070200	10116.ENSRNOP00000012056	0	0	0	0.05	0	0.5	0.066	0.517
Aldh3a1	Stat3	10116.ENSRNOP00000003182	10116.ENSRNOP00000026760	0	0	0	0	0	0	0.516	0.516
Lmod1	Sorbs3	10116.ENSRNOP00000071399	10116.ENSRNOP00000012056	0	0	0	0.072	0	0.5	0	0.516
Aldh1a1	Stat3	10116.ENSRNOP00000024000	10116.ENSRNOP00000026760	0	0	0	0	0	0	0.515	0.515
Snap25	Syngr3	10116.ENSRNOP00000007998	10116.ENSRNOP00000017833	0	0	0	0.24	0	0	0.388	0.515
Cebpd	Cox6a2	10116.ENSRNOP00000064025	10116.ENSRNOP00000026908	0	0	0	0.179	0.18	0.262	0.138	0.514
Cntn1	Mbp	10116.ENSRNOP00000071355	10116.ENSRNOP00000070157	0	0	0	0.195	0	0	0.42	0.513
Akr1b1	Slc2a4	10116.ENSRNOP00000012879	10116.ENSRNOP00000023256	0	0	0	0.099	0	0	0.48	0.512
Arg1	Hmox1	10116.ENSRNOP00000017911	10116.ENSRNOP00000019192	0	0	0	0.046	0	0	0.51	0.512
Fbxo2	Taf1d	10116.ENSRNOP00000012670	10116.ENSRNOP00000068730	0	0	0	0	0	0	0.512	0.512
Nkx2-1	Sim1	10116.ENSRNOP00000011453	10116.ENSRNOP00000053843	0	0	0	0.048	0.064	0	0.496	0.512
Atf3	Mapk9	10116.ENSRNOP00000071188	10116.ENSRNOP00000004010	0	0	0	0	0.286	0	0.343	0.511
Ccl5	Fgf9	10116.ENSRNOP00000014865	10116.ENSRNOP00000015368	0	0	0	0.043	0	0	0.51	0.511
Dnajb13	Psip1	10116.ENSRNOP00000024256	10116.ENSRNOP00000016130	0	0	0	0	0.502	0	0.06	0.511
Mapk3	Mapk9	10116.ENSRNOP00000070784	10116.ENSRNOP00000004010	0	0.065	0.879	0.071	0.059	0.4	0.156	0.511
Cck	Gfap	10116.ENSRNOP00000026159	10116.ENSRNOP00000032389	0	0	0	0.211	0	0	0.404	0.51
Dlx1	Lhx2	10116.ENSRNOP00000002078	10116.ENSRNOP00000014452	0	0	0	0.145	0	0	0.451	0.51
Fgf9	Smo	10116.ENSRNOP00000015368	10116.ENSRNOP00000011356	0	0	0	0	0	0	0.51	0.51
Mt1m	Tp53	10116.ENSRNOP00000041060	10116.ENSRNOP00000074031	0	0	0	0	0.074	0	0.493	0.51
Rab6b	Rundc3b	10116.ENSRNOP00000068600	10116.ENSRNOP00000069461	0	0	0	0.131	0	0	0.46	0.51
Chmp4c	Rhpn1	10116.ENSRNOP00000013720	10116.ENSRNOP00000010065	0	0	0	0.052	0.42	0	0.179	0.509
Cd44	Hmox1	10116.ENSRNOP00000009000	10116.ENSRNOP00000019192	0	0	0	0.086	0	0	0.484	0.508
Myl12b	Tagln	10116.ENSRNOP00000045992	10116.ENSRNOP00000069919	0	0	0	0.31	0.152	0	0.224	0.507
Tp53	Ucp2	10116.ENSRNOP00000074031	10116.ENSRNOP00000024156	0	0	0	0.074	0	0	0.49	0.507
Camk2a	Gfap	10116.ENSRNOP00000041940	10116.ENSRNOP00000032389	0	0	0	0.136	0	0	0.452	0.506
Cert1	Col18a1	10116.ENSRNOP00000021549	10116.ENSRNOP00000047962	0	0	0	0	0	0	0.506	0.506
Dync1h1	RT1-Da	10116.ENSRNOP00000066312	10116.ENSRNOP00000048774	0	0	0	0.054	0	0.5	0	0.506
C1qa	RT1-Da	10116.ENSRNOP00000017385	10116.ENSRNOP00000048774	0	0	0	0.297	0.171	0	0.219	0.505
Col18a1	Fbln1	10116.ENSRNOP00000047962	10116.ENSRNOP00000046622	0	0	0	0.091	0.081	0	0.455	0.505
Gabra4	Gria4	10116.ENSRNOP00000003191	10116.ENSRNOP00000009542	0	0	0	0.193	0	0	0.411	0.505
Gfap	Hmox1	10116.ENSRNOP00000032389	10116.ENSRNOP00000019192	0	0	0	0.051	0.044	0	0.499	0.505
Kcna2	Rpl11	10116.ENSRNOP00000075852	10116.ENSRNOP00000072829	0	0	0	0.297	0.289	0	0.09	0.505
Kcnb1	Rpl11	10116.ENSRNOP00000065961	10116.ENSRNOP00000072829	0	0	0	0.297	0.289	0	0.09	0.505
Kcnc1	Rpl11	10116.ENSRNOP00000074146	10116.ENSRNOP00000072829	0	0	0	0.297	0.289	0	0.09	0.505
Kcnc2	Rpl11	10116.ENSRNOP00000005773	10116.ENSRNOP00000072829	0	0	0	0.297	0.289	0	0.09	0.505
Nes	Nkx2-1	10116.ENSRNOP00000025314	10116.ENSRNOP00000011453	0	0	0	0	0.043	0	0.504	0.505
Adamts2	Plod1	10116.ENSRNOP00000075206	10116.ENSRNOP00000010433	0	0	0	0	0	0	0.504	0.504
Psmb9	Rela	10116.ENSRNOP00000000532	10116.ENSRNOP00000044552	0	0	0	0.106	0	0.4	0.149	0.504
Dync1h1	Rab6b	10116.ENSRNOP00000066312	10116.ENSRNOP00000068600	0	0	0	0.048	0	0.5	0	0.503
Fgf9	Gfap	10116.ENSRNOP00000015368	10116.ENSRNOP00000032389	0	0	0	0.059	0.046	0	0.491	0.503
Cd44	Cd82	10116.ENSRNOP00000009000	10116.ENSRNOP00000000052	0	0	0	0.056	0.081	0	0.471	0.501
Gfap	Hspb1	10116.ENSRNOP00000032389	10116.ENSRNOP00000032902	0	0	0	0.104	0.052	0	0.46	0.501
Polr2e	Zrsr2	10116.ENSRNOP00000018169	10116.ENSRNOP00000049816	0	0	0	0.044	0	0.5	0	0.501
Clu	Mgst1	10116.ENSRNOP00000072116	10116.ENSRNOP00000010579	0	0	0	0.239	0	0	0.37	0.5
C1qb	C3	10116.ENSRNOP00000017060	10116.ENSRNOP00000066885	0	0	0	0.198	0	0	0.401	0.499
Cavin1	Polr2e	10116.ENSRNOP00000026783	10116.ENSRNOP00000018169	0	0	0	0	0	0.5	0	0.499
Cavin1	Taf1d	10116.ENSRNOP00000026783	10116.ENSRNOP00000068730	0	0	0	0	0	0.5	0	0.499
Dync1i1	RT1-Da	10116.ENSRNOP00000013184	10116.ENSRNOP00000048774	0	0	0	0	0	0.5	0	0.499
Elavl1	Tnfsf13	10116.ENSRNOP00000001415	10116.ENSRNOP00000073136	0	0	0	0	0	0.5	0	0.499
Epcam	Stat3	10116.ENSRNOP00000021135	10116.ENSRNOP00000026760	0	0	0	0	0	0	0.499	0.499
Gabra4	Slc32a1	10116.ENSRNOP00000003191	10116.ENSRNOP00000020720	0	0	0	0.206	0	0	0.394	0.499
Kif5a	RT1-Da	10116.ENSRNOP00000071539	10116.ENSRNOP00000048774	0	0	0	0	0	0.5	0	0.499
Mapk3	Pomc	10116.ENSRNOP00000070784	10116.ENSRNOP00000016976	0	0	0	0	0	0	0.5	0.499
Adamts2	Olfml2b	10116.ENSRNOP00000075206	10116.ENSRNOP00000004117	0	0	0	0.102	0	0	0.464	0.498
Cacnb4	Ryr2	10116.ENSRNOP00000056186	10116.ENSRNOP00000059019	0	0	0	0.097	0	0	0.466	0.498
Ina	Nes	10116.ENSRNOP00000027417	10116.ENSRNOP00000025314	0	0	0.585	0	0.307	0	0.306	0.498
Mt2A	Tagln2	10116.ENSRNOP00000062585	10116.ENSRNOP00000011208	0	0	0	0.048	0.046	0	0.492	0.498
Dcx	Map1b	10116.ENSRNOP00000065381	10116.ENSRNOP00000023460	0	0	0	0.092	0	0	0.469	0.497
Cd44	Tyrobp	10116.ENSRNOP00000009000	10116.ENSRNOP00000028284	0	0	0	0.149	0	0	0.433	0.496
Dync1h1	Kif5a	10116.ENSRNOP00000066312	10116.ENSRNOP00000071539	0	0	0	0.052	0.051	0	0.485	0.496
Gabra4	Gad2	10116.ENSRNOP00000003191	10116.ENSRNOP00000024901	0	0	0	0.204	0	0	0.393	0.496
Kcnb1	Scn3b	10116.ENSRNOP00000065961	10116.ENSRNOP00000071448	0	0	0	0.294	0	0	0.314	0.495
Lhx2	Nes	10116.ENSRNOP00000014452	10116.ENSRNOP00000025314	0	0	0	0	0	0	0.494	0.494
Cndp2	Gfpt1	10116.ENSRNOP00000021400	10116.ENSRNOP00000075660	0	0	0	0	0.36	0	0.241	0.493
Ccl5	Hmox1	10116.ENSRNOP00000014865	10116.ENSRNOP00000019192	0	0	0	0.052	0	0	0.487	0.492
Gad2	Gria4	10116.ENSRNOP00000024901	10116.ENSRNOP00000009542	0	0	0	0.164	0	0	0.418	0.492
Gria4	Prkcb	10116.ENSRNOP00000009542	10116.ENSRNOP00000016417	0	0	0	0.125	0.078	0.4	0.075	0.492
Lhx2	Nkx2-1	10116.ENSRNOP00000014452	10116.ENSRNOP00000011453	0	0	0	0	0.045	0	0.49	0.492
Creb3l1	Fkbp10	10116.ENSRNOP00000007771	10116.ENSRNOP00000022029	0	0	0	0.105	0	0	0.454	0.491
Dchs1	Flna	10116.ENSRNOP00000040147	10116.ENSRNOP00000070703	0	0	0	0.104	0	0	0.455	0.491
Ak3	Zwint	10116.ENSRNOP00000070076	10116.ENSRNOP00000067414	0	0	0	0.044	0	0	0.487	0.489
C1qc	C3	10116.ENSRNOP00000017065	10116.ENSRNOP00000066885	0	0	0	0.16	0	0	0.416	0.489
Dnajb6	Dnajc6	10116.ENSRNOP00000041883	10116.ENSRNOP00000070493	0	0	0	0.056	0.062	0	0.469	0.489
Nr4a1	Pomc	10116.ENSRNOP00000010171	10116.ENSRNOP00000016976	0	0	0	0	0	0	0.489	0.489
Aldh1a1	Gpx2	10116.ENSRNOP00000024000	10116.ENSRNOP00000072136	0	0	0	0.122	0	0	0.44	0.488
Kif5a	Snap25	10116.ENSRNOP00000071539	10116.ENSRNOP00000007998	0	0	0	0.236	0.133	0	0.288	0.488
Cck	Fgf9	10116.ENSRNOP00000026159	10116.ENSRNOP00000015368	0	0	0	0.074	0	0	0.469	0.487
Col18a1	Timp1	10116.ENSRNOP00000047962	10116.ENSRNOP00000013745	0	0	0	0.098	0	0	0.454	0.487
Hmox1	Slc2a4	10116.ENSRNOP00000019192	10116.ENSRNOP00000023256	0	0	0	0	0	0	0.487	0.487
Gnl3l	Rtca	10116.ENSRNOP00000003397	10116.ENSRNOP00000020149	0	0	0	0.464	0.063	0	0.058	0.486
Aldh3a1	Gpx2	10116.ENSRNOP00000003182	10116.ENSRNOP00000072136	0	0	0	0.155	0	0	0.416	0.485
Ctsh	Tp53	10116.ENSRNOP00000074611	10116.ENSRNOP00000074031	0	0	0	0.051	0	0	0.48	0.485
Gabbr2	Gria4	10116.ENSRNOP00000011573	10116.ENSRNOP00000009542	0	0	0	0.157	0	0	0.415	0.485
Snap25	Vsnl1	10116.ENSRNOP00000007998	10116.ENSRNOP00000007609	0	0	0	0.245	0.134	0	0.275	0.485
C1qa	Gfap	10116.ENSRNOP00000017385	10116.ENSRNOP00000032389	0	0	0	0.078	0.084	0	0.438	0.484
Csf1	Gfap	10116.ENSRNOP00000073134	10116.ENSRNOP00000032389	0	0	0	0.098	0	0	0.451	0.484
Kif5a	Slc32a1	10116.ENSRNOP00000071539	10116.ENSRNOP00000020720	0	0	0	0.218	0	0	0.366	0.484
Mapk9	Stat3	10116.ENSRNOP00000004010	10116.ENSRNOP00000026760	0	0	0	0	0.104	0	0.447	0.484
Kcnj11	Ucp2	10116.ENSRNOP00000028685	10116.ENSRNOP00000024156	0	0	0	0	0	0	0.482	0.482
Nes	Smo	10116.ENSRNOP00000025314	10116.ENSRNOP00000011356	0	0	0	0.07	0	0	0.466	0.482
Akr1b1	Gfpt1	10116.ENSRNOP00000012879	10116.ENSRNOP00000075660	0	0	0	0.086	0	0	0.455	0.481
Fgf9	Mmp2	10116.ENSRNOP00000015368	10116.ENSRNOP00000022679	0	0	0	0.052	0	0	0.475	0.481
Mrc2	Scarf2	10116.ENSRNOP00000052010	10116.ENSRNOP00000000313	0	0	0	0.173	0	0	0.397	0.48
Sphk1	Stat3	10116.ENSRNOP00000072525	10116.ENSRNOP00000026760	0	0	0	0.052	0	0	0.474	0.48
Col18a1	Lama5	10116.ENSRNOP00000047962	10116.ENSRNOP00000074084	0	0	0	0.069	0	0	0.463	0.479
Plod1	Serpinh1	10116.ENSRNOP00000010433	10116.ENSRNOP00000022983	0	0	0	0.136	0	0	0.421	0.479
Cck	Cd63	10116.ENSRNOP00000026159	10116.ENSRNOP00000071571	0	0	0	0	0	0	0.478	0.478
Epcam	Twist1	10116.ENSRNOP00000021135	10116.ENSRNOP00000014763	0	0	0	0	0	0	0.478	0.478
Dlx1	Npas1	10116.ENSRNOP00000002078	10116.ENSRNOP00000020855	0	0	0	0.112	0	0	0.436	0.477
Dync1i1	Scamp4	10116.ENSRNOP00000013184	10116.ENSRNOP00000024980	0	0	0	0	0	0	0.477	0.477
Kcnc1	Kif5a	10116.ENSRNOP00000074146	10116.ENSRNOP00000071539	0	0	0	0.11	0.104	0	0.396	0.477
Ocel1	Tmem205	10116.ENSRNOP00000069818	10116.ENSRNOP00000015684	0	0	0	0.048	0	0	0.474	0.477
Gria4	Slc32a1	10116.ENSRNOP00000009542	10116.ENSRNOP00000020720	0	0	0	0.266	0	0	0.316	0.476
Slc2a4	Stat3	10116.ENSRNOP00000023256	10116.ENSRNOP00000026760	0	0	0	0	0	0	0.476	0.476
C1qa	Grn	10116.ENSRNOP00000017385	10116.ENSRNOP00000028557	0	0	0	0.146	0.046	0	0.407	0.475
Clu	Timp1	10116.ENSRNOP00000072116	10116.ENSRNOP00000013745	0	0	0	0.102	0	0	0.44	0.475
Ccl5	Tyrobp	10116.ENSRNOP00000014865	10116.ENSRNOP00000028284	0	0	0	0.222	0	0	0.351	0.474
Dlx1	Slc32a1	10116.ENSRNOP00000002078	10116.ENSRNOP00000020720	0	0	0	0.177	0	0	0.388	0.474
Fbxo9	Scarf2	10116.ENSRNOP00000010961	10116.ENSRNOP00000000313	0	0	0	0	0	0	0.474	0.474
Gfpt1	Uap1l1	10116.ENSRNOP00000075660	10116.ENSRNOP00000017373	0	0	0	0.088	0.046	0	0.444	0.474
Slc32a1	Slc6a7	10116.ENSRNOP00000020720	10116.ENSRNOP00000074128	0	0	0	0.253	0	0	0.322	0.472
Olfml2b	Serpinh1	10116.ENSRNOP00000004117	10116.ENSRNOP00000022983	0	0	0	0.148	0	0	0.404	0.471
S100a4	Timp1	10116.ENSRNOP00000015958	10116.ENSRNOP00000013745	0	0	0	0.273	0	0	0.301	0.471
Akr1b1	Stat3	10116.ENSRNOP00000012879	10116.ENSRNOP00000026760	0	0	0	0	0	0	0.47	0.47
Grn	Tyrobp	10116.ENSRNOP00000028557	10116.ENSRNOP00000028284	0	0	0	0.155	0	0	0.399	0.47
S100a4	Tagln	10116.ENSRNOP00000015958	10116.ENSRNOP00000069919	0	0	0	0.139	0.145	0	0.338	0.47
Csf1	Mapk3	10116.ENSRNOP00000073134	10116.ENSRNOP00000070784	0	0	0	0.052	0	0	0.463	0.469
Cyb5r1	Cyp26b1	10116.ENSRNOP00000057400	10116.ENSRNOP00000020505	0	0	0	0	0	0	0.469	0.469
Ina	Snap25	10116.ENSRNOP00000027417	10116.ENSRNOP00000007998	0	0	0	0.259	0	0	0.313	0.469
Nrn1	Tgfbi	10116.ENSRNOP00000066878	10116.ENSRNOP00000016389	0	0	0	0.047	0	0	0.465	0.469
Tln1	Trip6	10116.ENSRNOP00000022401	10116.ENSRNOP00000064918	0	0	0	0.109	0.069	0	0.411	0.469
Cxcl16	Timp1	10116.ENSRNOP00000037160	10116.ENSRNOP00000013745	0	0	0	0.149	0	0	0.4	0.468
Afdn	Rras	10116.ENSRNOP00000029044	10116.ENSRNOP00000027809	0	0	0	0.046	0.284	0	0.282	0.467
Ccl5	Col18a1	10116.ENSRNOP00000014865	10116.ENSRNOP00000047962	0	0	0	0	0	0	0.467	0.467
Clu	Hspb1	10116.ENSRNOP00000072116	10116.ENSRNOP00000032902	0	0	0	0.112	0	0	0.425	0.467
Epcam	Pdpn	10116.ENSRNOP00000021135	10116.ENSRNOP00000020316	0	0	0	0.049	0	0	0.463	0.467
Fbln1	Prelp	10116.ENSRNOP00000046622	10116.ENSRNOP00000004241	0	0	0	0.163	0.1	0	0.35	0.467
Flna	Myl9	10116.ENSRNOP00000070703	10116.ENSRNOP00000027445	0	0	0	0.341	0.047	0	0.22	0.467
Arsa	Meltf	10116.ENSRNOP00000017782	10116.ENSRNOP00000002373	0	0	0	0	0	0	0.466	0.466
Ggcx	Tgfbi	10116.ENSRNOP00000017928	10116.ENSRNOP00000016389	0	0	0	0.054	0	0	0.458	0.466
Lama5	Vtn	10116.ENSRNOP00000074084	10116.ENSRNOP00000075508	0	0	0	0	0	0	0.466	0.466
Mmp2	Serpinh1	10116.ENSRNOP00000022679	10116.ENSRNOP00000022983	0	0	0	0.19	0.12	0	0.311	0.466
Ocel1	Rab13	10116.ENSRNOP00000069818	10116.ENSRNOP00000071741	0	0	0	0.046	0	0	0.463	0.466
Ucma	Vkorc1	10116.ENSRNOP00000063022	10116.ENSRNOP00000063977	0	0	0	0	0	0	0.466	0.466
Cd74	Psmb9	10116.ENSRNOP00000025354	10116.ENSRNOP00000000532	0	0	0	0.279	0	0	0.288	0.465
Gsn	Tagln	10116.ENSRNOP00000025857	10116.ENSRNOP00000069919	0	0	0	0.12	0	0	0.416	0.465
Ccl5	Traf1	10116.ENSRNOP00000014865	10116.ENSRNOP00000076070	0	0	0	0.248	0	0	0.317	0.464
Mapk9	Mrpl54	10116.ENSRNOP00000004010	10116.ENSRNOP00000027737	0	0	0	0.085	0.313	0	0.216	0.464
Cfd	Slc2a4	10116.ENSRNOP00000015029	10116.ENSRNOP00000023256	0	0	0	0.124	0	0	0.412	0.463
Ctsh	RT1-Da	10116.ENSRNOP00000074611	10116.ENSRNOP00000048774	0	0	0	0.131	0	0.4	0.053	0.463
Efhc1	Tagln2	10116.ENSRNOP00000017393	10116.ENSRNOP00000011208	0	0	0	0.048	0.417	0	0.111	0.463
Efhc1	Tagln	10116.ENSRNOP00000017393	10116.ENSRNOP00000069919	0	0	0	0.048	0.417	0	0.111	0.463
Gabbr2	Slc6a12	10116.ENSRNOP00000011573	10116.ENSRNOP00000018821	0	0	0	0	0	0	0.463	0.463
Lmtk2	Stk32c	10116.ENSRNOP00000050872	10116.ENSRNOP00000009178	0	0	0	0.044	0.042	0	0.461	0.463
Myl6	Tagln2	10116.ENSRNOP00000070200	10116.ENSRNOP00000011208	0	0	0	0.104	0.152	0	0.35	0.463
Nop10	Rpl11	10116.ENSRNOP00000006887	10116.ENSRNOP00000072829	0	0	0	0.184	0	0	0.369	0.463
Ddx49	Nexn	10116.ENSRNOP00000004891	10116.ENSRNOP00000073825	0	0	0	0.372	0.145	0	0.08	0.462
Gad2	Pomc	10116.ENSRNOP00000024901	10116.ENSRNOP00000016976	0	0	0	0.1	0	0	0.427	0.462
C1d	Ddx49	10116.ENSRNOP00000008057	10116.ENSRNOP00000004891	0	0	0	0.116	0.066	0.4	0.042	0.461
Cntn1	Lgi1	10116.ENSRNOP00000071355	10116.ENSRNOP00000020411	0	0	0	0.184	0	0	0.367	0.461
Elavl1	Stat3	10116.ENSRNOP00000001415	10116.ENSRNOP00000026760	0	0	0	0.05	0	0	0.455	0.46
Nefm	Snap25	10116.ENSRNOP00000018637	10116.ENSRNOP00000007998	0	0	0	0.242	0	0	0.316	0.46
Dnajb6	Hspb1	10116.ENSRNOP00000041883	10116.ENSRNOP00000032902	0	0	0	0.079	0.049	0	0.432	0.459
Cck	Mmp2	10116.ENSRNOP00000026159	10116.ENSRNOP00000022679	0	0	0	0.051	0	0	0.452	0.458
Ryr2	Scn3b	10116.ENSRNOP00000059019	10116.ENSRNOP00000071448	0	0	0	0.055	0	0	0.45	0.458
Gfap	Ina	10116.ENSRNOP00000032389	10116.ENSRNOP00000027417	0	0	0.898	0.146	0.373	0	0.067	0.457
Kcnb1	Kcnc2	10116.ENSRNOP00000065961	10116.ENSRNOP00000005773	0	0.123	0.79	0.088	0	0	0.376	0.457
Myl12b	Tagln2	10116.ENSRNOP00000045992	10116.ENSRNOP00000011208	0	0	0	0.219	0.152	0	0.245	0.457
Cck	Htr2c	10116.ENSRNOP00000026159	10116.ENSRNOP00000070471	0	0	0	0.184	0.098	0	0.32	0.456
Cd63	Stat3	10116.ENSRNOP00000071571	10116.ENSRNOP00000026760	0	0	0	0.074	0	0	0.437	0.456
Efhc1	Tspan31	10116.ENSRNOP00000017393	10116.ENSRNOP00000036976	0	0	0	0.055	0	0	0.448	0.456
Csf1	Tp53	10116.ENSRNOP00000073134	10116.ENSRNOP00000074031	0	0	0	0.047	0	0	0.451	0.455
Cyba	Tp53	10116.ENSRNOP00000017564	10116.ENSRNOP00000074031	0	0	0	0.057	0.051	0	0.44	0.455
Med16	Rnf14	10116.ENSRNOP00000015257	10116.ENSRNOP00000064970	0	0	0	0	0	0	0.455	0.455
Nkx2-1	Tp53	10116.ENSRNOP00000011453	10116.ENSRNOP00000074031	0	0	0	0	0	0	0.455	0.455
Cyba	Tyrobp	10116.ENSRNOP00000017564	10116.ENSRNOP00000028284	0	0	0	0.361	0	0	0.18	0.454
Hmox1	Rela	10116.ENSRNOP00000019192	10116.ENSRNOP00000044552	0	0	0	0.06	0	0	0.443	0.454
Ak3	Cd74	10116.ENSRNOP00000070076	10116.ENSRNOP00000025354	0	0	0	0.383	0.059	0	0.134	0.453
Gfap	Pomc	10116.ENSRNOP00000032389	10116.ENSRNOP00000016976	0	0	0	0	0	0	0.453	0.453
Dcc	Mapk3	10116.ENSRNOP00000063072	10116.ENSRNOP00000070784	0	0	0	0	0.419	0	0.095	0.452
Lgi1	Scn2a	10116.ENSRNOP00000020411	10116.ENSRNOP00000007069	0	0	0	0.177	0	0	0.361	0.452
S100a6	Tagln	10116.ENSRNOP00000015612	10116.ENSRNOP00000069919	0	0	0	0.281	0.145	0	0.18	0.452
Slmap	Tcea3	10116.ENSRNOP00000069804	10116.ENSRNOP00000015776	0	0	0	0	0.118	0	0.405	0.452
Camk2a	Kif5a	10116.ENSRNOP00000041940	10116.ENSRNOP00000071539	0	0	0	0.189	0.237	0	0.183	0.451
Map1b	Snap25	10116.ENSRNOP00000023460	10116.ENSRNOP00000007998	0	0	0	0.174	0.099	0	0.321	0.451
Rela	Traf1	10116.ENSRNOP00000044552	10116.ENSRNOP00000076070	0	0	0	0.06	0.06	0	0.428	0.451
Akr1b1	Hmox1	10116.ENSRNOP00000012879	10116.ENSRNOP00000019192	0	0	0	0.056	0	0	0.441	0.45
Aldh1a1	Nes	10116.ENSRNOP00000024000	10116.ENSRNOP00000025314	0	0	0	0	0	0	0.45	0.45
Cox6a2	Mapk3	10116.ENSRNOP00000026908	10116.ENSRNOP00000070784	0	0	0	0.047	0	0	0.446	0.45
Gad2	Trh	10116.ENSRNOP00000024901	10116.ENSRNOP00000015944	0	0	0	0.109	0	0	0.408	0.45
Ecm1	Fbln1	10116.ENSRNOP00000028740	10116.ENSRNOP00000046622	0	0	0	0.075	0.145	0	0.36	0.449
C1d	Rtca	10116.ENSRNOP00000008057	10116.ENSRNOP00000020149	0	0	0	0.128	0.348	0	0.108	0.448
C1qa	C3	10116.ENSRNOP00000017385	10116.ENSRNOP00000066885	0	0	0	0.17	0	0	0.362	0.448
Capg	Crip1	10116.ENSRNOP00000018562	10116.ENSRNOP00000006835	0	0	0	0.156	0.145	0	0.296	0.448
Cd74	Tp53	10116.ENSRNOP00000025354	10116.ENSRNOP00000074031	0	0	0	0.081	0.062	0	0.411	0.448
Clu	Tp53	10116.ENSRNOP00000072116	10116.ENSRNOP00000074031	0	0	0	0.057	0	0	0.439	0.448
Crispld2	Fbln1	10116.ENSRNOP00000059225	10116.ENSRNOP00000046622	0	0	0	0.185	0	0	0.351	0.448
Cd63	Npc2	10116.ENSRNOP00000071571	10116.ENSRNOP00000016076	0	0	0	0.338	0	0	0.199	0.447
Cxcl12	Vtn	10116.ENSRNOP00000059574	10116.ENSRNOP00000075508	0	0	0	0.074	0.051	0	0.421	0.447
C1qc	Ctsh	10116.ENSRNOP00000017065	10116.ENSRNOP00000074611	0	0	0	0.189	0	0	0.345	0.446
Ccl5	Gfap	10116.ENSRNOP00000014865	10116.ENSRNOP00000032389	0	0	0	0.055	0	0	0.438	0.446
Mbp	RT1-Da	10116.ENSRNOP00000070157	10116.ENSRNOP00000048774	0	0	0	0.083	0.284	0	0.224	0.446
Myl6	Tagln	10116.ENSRNOP00000070200	10116.ENSRNOP00000069919	0	0	0	0.104	0.152	0	0.33	0.446
Scn2a	Snap25	10116.ENSRNOP00000007069	10116.ENSRNOP00000007998	0	0	0	0.226	0	0	0.313	0.446
Cd74	Kcnb1	10116.ENSRNOP00000025354	10116.ENSRNOP00000065961	0	0	0	0.287	0.234	0	0.064	0.444
Gfpt1	Slc2a4	10116.ENSRNOP00000075660	10116.ENSRNOP00000023256	0	0	0	0	0	0	0.444	0.444
Gpm6a	Snap25	10116.ENSRNOP00000014312	10116.ENSRNOP00000007998	0	0	0	0.21	0.099	0	0.281	0.444
Atf3	Ecel1	10116.ENSRNOP00000071188	10116.ENSRNOP00000026388	0	0	0	0.049	0	0	0.439	0.443
Atp2b2	Scn2a	10116.ENSRNOP00000045983	10116.ENSRNOP00000007069	0	0	0	0.216	0.079	0	0.291	0.443
Ctsh	Grn	10116.ENSRNOP00000074611	10116.ENSRNOP00000028557	0	0	0	0.144	0.287	0	0.16	0.443
Ero1a	Plod1	10116.ENSRNOP00000009404	10116.ENSRNOP00000010433	0	0	0	0.093	0	0	0.411	0.443
Flna	Sphk1	10116.ENSRNOP00000070703	10116.ENSRNOP00000072525	0	0	0	0.058	0	0	0.433	0.443
Nptx2	Nrn1	10116.ENSRNOP00000001331	10116.ENSRNOP00000066878	0	0	0	0.106	0	0	0.403	0.443
Psmb9	Spop	10116.ENSRNOP00000000532	10116.ENSRNOP00000006230	0	0	0	0.044	0	0.4	0.108	0.443
Tmbim1	Ucma	10116.ENSRNOP00000019848	10116.ENSRNOP00000063022	0	0	0	0	0	0	0.443	0.443
Adamts2	Fbln5	10116.ENSRNOP00000075206	10116.ENSRNOP00000007004	0	0	0	0	0.046	0	0.439	0.442
Aldh1a1	Gstm1	10116.ENSRNOP00000024000	10116.ENSRNOP00000039050	0	0	0	0.103	0.051	0	0.397	0.442
Fkbp10	Plod1	10116.ENSRNOP00000022029	10116.ENSRNOP00000010433	0	0	0	0.119	0	0	0.392	0.442
Gad2	Htr2c	10116.ENSRNOP00000024901	10116.ENSRNOP00000070471	0	0	0	0.223	0	0	0.312	0.442
Gpx2	Mmp2	10116.ENSRNOP00000072136	10116.ENSRNOP00000022679	0	0	0	0.048	0	0	0.438	0.442
Clu	Gpx2	10116.ENSRNOP00000072116	10116.ENSRNOP00000072136	0	0	0	0.103	0	0	0.402	0.441
Trip6	Zyx	10116.ENSRNOP00000064918	10116.ENSRNOP00000023537	0	0	0.836	0.077	0.075	0	0.398	0.441
Capg	Timp1	10116.ENSRNOP00000018562	10116.ENSRNOP00000013745	0	0	0	0.319	0	0	0.211	0.44
Gad2	Nes	10116.ENSRNOP00000024901	10116.ENSRNOP00000025314	0	0	0	0	0	0	0.44	0.44
Psmb9	RT1-Da	10116.ENSRNOP00000000532	10116.ENSRNOP00000048774	0	0	0	0.264	0	0	0.271	0.44
Aplnr	Mapk3	10116.ENSRNOP00000012379	10116.ENSRNOP00000070784	0	0	0	0.061	0	0	0.427	0.439
Hmox1	Mt2A	10116.ENSRNOP00000019192	10116.ENSRNOP00000062585	0	0	0	0	0	0	0.439	0.439
Hnrnpa2b1	Ptbp2	10116.ENSRNOP00000015152	10116.ENSRNOP00000015036	0	0	0	0.077	0.101	0	0.378	0.439
Gnl3l	Mdga2	10116.ENSRNOP00000003397	10116.ENSRNOP00000000767	0	0	0	0	0	0	0.438	0.438
Krtcap3	Snx17	10116.ENSRNOP00000063910	10116.ENSRNOP00000070417	0	0	0	0	0	0	0.438	0.438
Mbp	Vtn	10116.ENSRNOP00000070157	10116.ENSRNOP00000075508	0	0	0	0.067	0	0	0.422	0.438
Stat3	Trh	10116.ENSRNOP00000026760	10116.ENSRNOP00000015944	0	0	0	0.05	0	0	0.433	0.438
Aldh1a1	Hmox1	10116.ENSRNOP00000024000	10116.ENSRNOP00000019192	0	0	0	0	0	0	0.437	0.437
Cxcl12	Hmox1	10116.ENSRNOP00000059574	10116.ENSRNOP00000019192	0	0	0	0	0	0	0.437	0.437
Epcam	Nkx2-1	10116.ENSRNOP00000021135	10116.ENSRNOP00000011453	0	0	0	0.044	0	0	0.436	0.437
Riok3	Tm2d2	10116.ENSRNOP00000034041	10116.ENSRNOP00000022425	0	0	0	0	0	0	0.437	0.437
Thra	Thrsp	10116.ENSRNOP00000012340	10116.ENSRNOP00000016540	0	0	0	0.044	0	0	0.435	0.437
Grn	Man2b1	10116.ENSRNOP00000028557	10116.ENSRNOP00000030766	0	0	0	0.325	0	0	0.199	0.436
RT1-Da	Tyrobp	10116.ENSRNOP00000048774	10116.ENSRNOP00000028284	0	0	0	0.373	0	0	0.138	0.436
Ccdc88a	Tmem117	10116.ENSRNOP00000063373	10116.ENSRNOP00000008159	0	0	0	0	0	0	0.435	0.435
Fbln5	Tagln	10116.ENSRNOP00000007004	10116.ENSRNOP00000069919	0	0	0	0.16	0.142	0	0.279	0.435
Mgst1	Tp53	10116.ENSRNOP00000010579	10116.ENSRNOP00000074031	0	0	0	0	0	0	0.435	0.435
Mmp2	Twist1	10116.ENSRNOP00000022679	10116.ENSRNOP00000014763	0	0	0	0.13	0.046	0	0.374	0.435
Pgm2l1	Slc3a2	10116.ENSRNOP00000022963	10116.ENSRNOP00000025196	0	0	0	0.051	0	0.337	0.175	0.435
Gsn	Msn	10116.ENSRNOP00000025857	10116.ENSRNOP00000068359	0	0	0	0.049	0	0	0.429	0.434
Mmp2	Tgfbi	10116.ENSRNOP00000022679	10116.ENSRNOP00000016389	0	0	0	0.128	0.073	0	0.355	0.434
Nefm	Syt4	10116.ENSRNOP00000018637	10116.ENSRNOP00000023593	0	0	0	0.251	0.045	0	0.272	0.434
Clu	Mapk3	10116.ENSRNOP00000072116	10116.ENSRNOP00000070784	0	0	0	0.059	0.238	0	0.274	0.433
Gad2	Mbp	10116.ENSRNOP00000024901	10116.ENSRNOP00000070157	0	0	0	0.127	0	0	0.378	0.433
Grn	Npc2	10116.ENSRNOP00000028557	10116.ENSRNOP00000016076	0	0	0	0.365	0	0	0.144	0.433
Arg1	Tp53	10116.ENSRNOP00000017911	10116.ENSRNOP00000074031	0	0	0	0	0	0	0.432	0.432
Nefm	Sfrp2	10116.ENSRNOP00000018637	10116.ENSRNOP00000012659	0	0	0	0.093	0.062	0	0.386	0.432
Adamts2	Efemp2	10116.ENSRNOP00000075206	10116.ENSRNOP00000072344	0	0	0	0.134	0.046	0	0.367	0.431
Ccl5	RT1-Da	10116.ENSRNOP00000014865	10116.ENSRNOP00000048774	0	0	0	0.354	0	0	0.155	0.431
Dcc	Lgi1	10116.ENSRNOP00000063072	10116.ENSRNOP00000020411	0	0	0	0.177	0	0	0.337	0.431
Tnfaip8l2	Tyrobp	10116.ENSRNOP00000028642	10116.ENSRNOP00000028284	0	0	0	0.431	0	0	0	0.431
Arg1	Cd44	10116.ENSRNOP00000017911	10116.ENSRNOP00000009000	0	0	0	0.049	0	0	0.426	0.43
Camk2a	Mbp	10116.ENSRNOP00000041940	10116.ENSRNOP00000070157	0	0	0	0.064	0	0	0.416	0.43
Cd63	Tp53	10116.ENSRNOP00000071571	10116.ENSRNOP00000074031	0	0	0	0.054	0.045	0	0.42	0.43
Cebpd	Slc2a4	10116.ENSRNOP00000064025	10116.ENSRNOP00000023256	0	0	0	0	0	0	0.43	0.43
Pomc	Slc32a1	10116.ENSRNOP00000016976	10116.ENSRNOP00000020720	0	0	0	0.067	0	0	0.413	0.43
Cd63	Myl6	10116.ENSRNOP00000071571	10116.ENSRNOP00000070200	0	0	0	0.422	0	0	0.054	0.429
Mapk3	Vtn	10116.ENSRNOP00000070784	10116.ENSRNOP00000075508	0	0	0	0.074	0	0	0.408	0.428
Meis1	Psip1	10116.ENSRNOP00000006157	10116.ENSRNOP00000016130	0	0	0	0	0.045	0	0.426	0.428
Nop10	Polr2e	10116.ENSRNOP00000006887	10116.ENSRNOP00000018169	0	0	0	0.428	0	0	0	0.428
Cd74	Serping1	10116.ENSRNOP00000025354	10116.ENSRNOP00000009817	0	0	0	0.237	0	0	0.28	0.427
Gsn	Hspb1	10116.ENSRNOP00000025857	10116.ENSRNOP00000032902	0	0	0	0.161	0	0	0.345	0.427
Mrpl54	Rpl11	10116.ENSRNOP00000027737	10116.ENSRNOP00000072829	0	0	0	0.123	0.293	0	0.15	0.427
Gad2	Ilvbl	10116.ENSRNOP00000024901	10116.ENSRNOP00000036958	0	0	0	0.089	0	0.313	0.157	0.426
Kcnc2	Scn3b	10116.ENSRNOP00000005773	10116.ENSRNOP00000071448	0	0	0	0.104	0	0	0.385	0.426
Lgi1	Lgi4	10116.ENSRNOP00000020411	10116.ENSRNOP00000028632	0	0.055	0.941	0.112	0	0	0.372	0.426
Abhd14b	Abhd4	10116.ENSRNOP00000016504	10116.ENSRNOP00000012837	0	0	0	0.052	0	0	0.419	0.425
Gabra4	Slc6a12	10116.ENSRNOP00000003191	10116.ENSRNOP00000018821	0	0	0	0	0	0	0.425	0.425
Gldc	Mrpl54	10116.ENSRNOP00000069291	10116.ENSRNOP00000027737	0	0	0	0	0	0	0.425	0.425
Mapk3	Tagln	10116.ENSRNOP00000070784	10116.ENSRNOP00000069919	0	0	0	0.082	0	0	0.399	0.425
Map1b	Nefm	10116.ENSRNOP00000023460	10116.ENSRNOP00000018637	0	0	0	0.157	0	0	0.345	0.424
Nes	Pomc	10116.ENSRNOP00000025314	10116.ENSRNOP00000016976	0	0	0	0	0	0	0.425	0.424
Dcc	Epha5	10116.ENSRNOP00000063072	10116.ENSRNOP00000002793	0	0	0	0.204	0.077	0	0.278	0.423
Enc1	Pgm2l1	10116.ENSRNOP00000022144	10116.ENSRNOP00000022963	0	0	0	0.089	0.043	0	0.392	0.423
Gpm6a	Mbp	10116.ENSRNOP00000014312	10116.ENSRNOP00000070157	0	0	0	0.223	0.145	0	0.201	0.423
Htr2c	Slc32a1	10116.ENSRNOP00000070471	10116.ENSRNOP00000020720	0	0	0	0.22	0	0	0.291	0.423
Serping1	Timp1	10116.ENSRNOP00000009817	10116.ENSRNOP00000013745	0	0	0	0.188	0	0	0.318	0.423
Stat3	Ucp2	10116.ENSRNOP00000026760	10116.ENSRNOP00000024156	0	0	0	0.071	0	0	0.404	0.423
Fdft1	Niban2	10116.ENSRNOP00000029808	10116.ENSRNOP00000021689	0	0	0	0.336	0	0	0.165	0.422
Man2b1	Npc2	10116.ENSRNOP00000030766	10116.ENSRNOP00000016076	0	0	0	0.129	0	0	0.364	0.422
Ndufs1	Sod3	10116.ENSRNOP00000015851	10116.ENSRNOP00000005155	0	0	0	0.043	0	0	0.421	0.422
Nptx2	Tln1	10116.ENSRNOP00000001331	10116.ENSRNOP00000022401	0	0	0	0	0	0	0.422	0.422
Aars1	Xpnpep1	10116.ENSRNOP00000075266	10116.ENSRNOP00000069329	0	0	0	0.109	0	0	0.377	0.421
Ahcyl1	Mettl7a	10116.ENSRNOP00000072856	10116.ENSRNOP00000040338	0	0	0	0.132	0	0	0.36	0.421
Capg	Tyrobp	10116.ENSRNOP00000018562	10116.ENSRNOP00000028284	0	0	0	0.304	0	0	0.203	0.421
Eif4ebp1	Tp53	10116.ENSRNOP00000016885	10116.ENSRNOP00000074031	0	0	0	0.083	0	0	0.394	0.421
Gfap	Serping1	10116.ENSRNOP00000032389	10116.ENSRNOP00000009817	0	0	0	0.099	0	0	0.384	0.421
Aldh3a1	Cyp26b1	10116.ENSRNOP00000003182	10116.ENSRNOP00000020505	0	0	0	0.054	0	0.137	0.347	0.42
Arg1	Mbp	10116.ENSRNOP00000017911	10116.ENSRNOP00000070157	0	0	0	0.06	0	0	0.409	0.42
Tp53	Traf1	10116.ENSRNOP00000074031	10116.ENSRNOP00000076070	0	0	0	0.095	0.099	0	0.346	0.42
Cacnb4	Gabra4	10116.ENSRNOP00000056186	10116.ENSRNOP00000003191	0	0	0	0.147	0	0	0.347	0.419
Fbxo2	Fbxo9	10116.ENSRNOP00000012670	10116.ENSRNOP00000010961	0	0	0	0	0	0	0.419	0.419
Gpx2	Timp1	10116.ENSRNOP00000072136	10116.ENSRNOP00000013745	0	0	0	0.075	0	0	0.398	0.419
Mrpl54	Polr2e	10116.ENSRNOP00000027737	10116.ENSRNOP00000018169	0	0	0	0.201	0	0	0.303	0.419
Rad18	Ube2o	10116.ENSRNOP00000063400	10116.ENSRNOP00000014699	0	0	0	0.056	0.329	0	0.157	0.419
Ccl5	Cyba	10116.ENSRNOP00000014865	10116.ENSRNOP00000017564	0	0	0	0.095	0	0	0.383	0.418
Cd63	Chmp4c	10116.ENSRNOP00000071571	10116.ENSRNOP00000013720	0	0	0	0.075	0	0	0.397	0.418
Cd74	Kcna2	10116.ENSRNOP00000025354	10116.ENSRNOP00000075852	0	0	0	0.254	0.234	0	0.064	0.418
Ggcx	Vamp5	10116.ENSRNOP00000017928	10116.ENSRNOP00000016984	0	0	0	0.05	0	0	0.413	0.418
Ggcx	Tmx4	10116.ENSRNOP00000017928	10116.ENSRNOP00000032896	0	0	0	0	0	0	0.418	0.418
Aldh1a1	Slc32a1	10116.ENSRNOP00000024000	10116.ENSRNOP00000020720	0	0	0	0.103	0	0	0.377	0.417
C1qa	Csf1	10116.ENSRNOP00000017385	10116.ENSRNOP00000073134	0	0	0	0.106	0	0	0.374	0.417
Fgf9	Twist1	10116.ENSRNOP00000015368	10116.ENSRNOP00000014763	0	0	0	0.067	0	0	0.4	0.417
Cd44	Slc3a2	10116.ENSRNOP00000009000	10116.ENSRNOP00000025196	0	0	0	0.065	0.145	0	0.328	0.416
Cd63	Hnrnpa2b1	10116.ENSRNOP00000071571	10116.ENSRNOP00000015152	0	0	0	0.046	0	0	0.412	0.416
Cd74	Kcnc2	10116.ENSRNOP00000025354	10116.ENSRNOP00000005773	0	0	0	0.252	0.234	0	0.064	0.416
Cd74	Rtca	10116.ENSRNOP00000025354	10116.ENSRNOP00000020149	0	0	0	0	0.417	0	0	0.416
Cd74	Kcnc1	10116.ENSRNOP00000025354	10116.ENSRNOP00000074146	0	0	0	0.252	0.234	0	0.064	0.416
Aldh1a1	Ilvbl	10116.ENSRNOP00000024000	10116.ENSRNOP00000036958	0	0	0	0.083	0.045	0.302	0.157	0.415
Aldh3a1	Ilvbl	10116.ENSRNOP00000003182	10116.ENSRNOP00000036958	0	0	0	0.083	0.045	0.302	0.157	0.415
Arg1	Mapk3	10116.ENSRNOP00000017911	10116.ENSRNOP00000070784	0	0	0	0	0	0	0.415	0.415
Camk2a	Gad2	10116.ENSRNOP00000041940	10116.ENSRNOP00000024901	0	0	0	0.123	0	0	0.36	0.415
Cd82	Epcam	10116.ENSRNOP00000000052	10116.ENSRNOP00000021135	0	0	0	0	0	0	0.415	0.415
Cntn1	Scn2a	10116.ENSRNOP00000071355	10116.ENSRNOP00000007069	0	0	0	0.174	0.067	0	0.301	0.415
Ina	Syt4	10116.ENSRNOP00000027417	10116.ENSRNOP00000023593	0	0	0	0.333	0.045	0	0.155	0.415
Mt2A	Pomc	10116.ENSRNOP00000062585	10116.ENSRNOP00000016976	0	0	0	0	0	0	0.415	0.415
Atp2b2	Snap25	10116.ENSRNOP00000045983	10116.ENSRNOP00000007998	0	0	0	0.22	0.063	0	0.262	0.414
Ccl5	Mmp2	10116.ENSRNOP00000014865	10116.ENSRNOP00000022679	0	0	0	0	0	0	0.414	0.414
Ehd1	Rab13	10116.ENSRNOP00000051714	10116.ENSRNOP00000071741	0	0	0	0.051	0.083	0	0.381	0.414
Gnl3l	Polr2e	10116.ENSRNOP00000003397	10116.ENSRNOP00000018169	0	0	0	0.415	0	0	0	0.414
Mapk3	Nckap1	10116.ENSRNOP00000070784	10116.ENSRNOP00000059233	0	0	0	0.064	0	0.4	0	0.414
Snap25	Syt13	10116.ENSRNOP00000007998	10116.ENSRNOP00000011459	0	0	0	0.187	0.126	0	0.241	0.414
Adamts2	Serpinh1	10116.ENSRNOP00000075206	10116.ENSRNOP00000022983	0	0	0	0.098	0	0	0.376	0.413
Apoa5	Vtn	10116.ENSRNOP00000024918	10116.ENSRNOP00000075508	0	0	0	0.321	0	0	0.172	0.413
C1qa	Clu	10116.ENSRNOP00000017385	10116.ENSRNOP00000072116	0	0	0	0.055	0	0	0.404	0.413
Ctsh	Dpp7	10116.ENSRNOP00000074611	10116.ENSRNOP00000017271	0	0.221	0	0.103	0	0	0.227	0.413
Cuta	Mocs1	10116.ENSRNOP00000000568	10116.ENSRNOP00000063454	0	0	0	0.046	0	0	0.41	0.413
Dchs1	Lmcd1	10116.ENSRNOP00000040147	10116.ENSRNOP00000007523	0	0	0	0.06	0.083	0	0.374	0.413
Dnajc6	Sacs	10116.ENSRNOP00000070493	10116.ENSRNOP00000019551	0	0	0	0.111	0.1	0	0.326	0.413
Camk2a	Nefm	10116.ENSRNOP00000041940	10116.ENSRNOP00000018637	0	0	0	0.1	0.058	0	0.362	0.412
Gfap	Nefm	10116.ENSRNOP00000032389	10116.ENSRNOP00000018637	0	0.064	0.875	0.144	0.281	0	0.099	0.412
Nkx2-1	Slc32a1	10116.ENSRNOP00000011453	10116.ENSRNOP00000020720	0	0	0	0.055	0	0	0.404	0.412
Cd44	Lgals1	10116.ENSRNOP00000009000	10116.ENSRNOP00000013538	0	0	0	0.198	0.064	0	0.278	0.411
Aebp1	Tagln	10116.ENSRNOP00000018846	10116.ENSRNOP00000069919	0	0	0	0.132	0	0	0.348	0.41
C1qa	Slco2b1	10116.ENSRNOP00000017385	10116.ENSRNOP00000024281	0	0	0	0.284	0	0	0.209	0.41
Capg	Tgfbi	10116.ENSRNOP00000018562	10116.ENSRNOP00000016389	0	0	0	0.078	0	0	0.386	0.41
Cck	Snap25	10116.ENSRNOP00000026159	10116.ENSRNOP00000007998	0	0	0	0.208	0	0	0.285	0.41
Cd63	Grn	10116.ENSRNOP00000071571	10116.ENSRNOP00000028557	0	0	0	0.217	0.044	0	0.276	0.41
Cert1	Gpr22	10116.ENSRNOP00000021549	10116.ENSRNOP00000072608	0	0	0	0	0	0	0.41	0.41
Cst3	Mmp2	10116.ENSRNOP00000007175	10116.ENSRNOP00000022679	0	0	0	0.049	0	0	0.405	0.41
Slc32a1	Syt4	10116.ENSRNOP00000020720	10116.ENSRNOP00000023593	0	0	0	0.253	0	0	0.242	0.41
Tgfbi	Tyrobp	10116.ENSRNOP00000016389	10116.ENSRNOP00000028284	0	0	0	0.177	0	0	0.312	0.41
Aldh3a1	Slc2a4	10116.ENSRNOP00000003182	10116.ENSRNOP00000023256	0	0	0	0.122	0.05	0	0.349	0.409
Capg	Tagln2	10116.ENSRNOP00000018562	10116.ENSRNOP00000011208	0	0	0	0.185	0	0	0.304	0.409
Csf1	Fgf9	10116.ENSRNOP00000073134	10116.ENSRNOP00000015368	0	0	0	0	0	0	0.409	0.409
Efemp2	Timp1	10116.ENSRNOP00000072344	10116.ENSRNOP00000013745	0	0	0	0.345	0	0	0.134	0.409
Epcam	Fcgrt	10116.ENSRNOP00000021135	10116.ENSRNOP00000027944	0	0	0	0	0	0	0.409	0.409
Msn	Tagln2	10116.ENSRNOP00000068359	10116.ENSRNOP00000011208	0	0	0	0.239	0.063	0	0.238	0.409
Nefm	Pgm2l1	10116.ENSRNOP00000018637	10116.ENSRNOP00000022963	0	0	0	0.078	0	0	0.385	0.409
Nrgn	Snap25	10116.ENSRNOP00000014404	10116.ENSRNOP00000007998	0	0	0	0.149	0	0	0.335	0.409
Stat3	Traf1	10116.ENSRNOP00000026760	10116.ENSRNOP00000076070	0	0	0	0.047	0.068	0	0.388	0.409
Cck	Nes	10116.ENSRNOP00000026159	10116.ENSRNOP00000025314	0	0	0	0	0	0	0.408	0.408
Mapk3	Tagln2	10116.ENSRNOP00000070784	10116.ENSRNOP00000011208	0	0	0	0.1	0.238	0	0.207	0.408
Camk2a	Nes	10116.ENSRNOP00000041940	10116.ENSRNOP00000025314	0	0	0	0.079	0	0	0.382	0.407
Cxcl12	Twist1	10116.ENSRNOP00000059574	10116.ENSRNOP00000014763	0	0	0	0.108	0	0	0.362	0.407
Gstm1	Tp53	10116.ENSRNOP00000039050	10116.ENSRNOP00000074031	0	0	0	0.061	0	0	0.395	0.407
Map7d2	Syt17	10116.ENSRNOP00000042347	10116.ENSRNOP00000023090	0	0	0	0	0.059	0	0.396	0.407
Ccdc88a	Magee1	10116.ENSRNOP00000063373	10116.ENSRNOP00000054396	0	0	0	0	0	0	0.406	0.406
Fbln5	Sod3	10116.ENSRNOP00000007004	10116.ENSRNOP00000005155	0	0	0	0.168	0	0	0.315	0.406
Gabbr2	Htr2c	10116.ENSRNOP00000011573	10116.ENSRNOP00000070471	0	0	0	0.18	0	0	0.305	0.406
Adamts2	Timp1	10116.ENSRNOP00000075206	10116.ENSRNOP00000013745	0	0	0	0.101	0.045	0	0.362	0.405
Cd44	Nr4a1	10116.ENSRNOP00000009000	10116.ENSRNOP00000010171	0	0	0	0.109	0	0	0.36	0.405
Dpp7	Grn	10116.ENSRNOP00000017271	10116.ENSRNOP00000028557	0	0	0	0.321	0	0	0.159	0.405
Kcnc2	Slc32a1	10116.ENSRNOP00000005773	10116.ENSRNOP00000020720	0	0	0	0.253	0	0	0.236	0.405
Rab13	Slc2a4	10116.ENSRNOP00000071741	10116.ENSRNOP00000023256	0	0	0	0	0.064	0	0.39	0.405
Akr1b1	Prkcb	10116.ENSRNOP00000012879	10116.ENSRNOP00000016417	0	0	0	0.043	0.051	0	0.397	0.404
Gfap	Pdlim4	10116.ENSRNOP00000032389	10116.ENSRNOP00000064261	0	0	0	0.098	0.099	0	0.326	0.404
Cd63	Mapk3	10116.ENSRNOP00000071571	10116.ENSRNOP00000070784	0	0	0	0.049	0	0	0.398	0.403
Cxcl12	Epcam	10116.ENSRNOP00000059574	10116.ENSRNOP00000021135	0	0	0	0	0	0	0.403	0.403
Gfap	Nkx2-1	10116.ENSRNOP00000032389	10116.ENSRNOP00000011453	0	0	0	0	0.05	0	0.398	0.403
Gsn	Tagln2	10116.ENSRNOP00000025857	10116.ENSRNOP00000011208	0	0	0	0.147	0	0	0.329	0.403
RGD1307443	Tf	10116.ENSRNOP00000024536	10116.ENSRNOP00000012725	0	0	0	0	0	0.4	0.047	0.403
Rnf8	Tp53	10116.ENSRNOP00000059852	10116.ENSRNOP00000074031	0	0	0	0	0	0	0.403	0.403
Aars1	Ak3	10116.ENSRNOP00000075266	10116.ENSRNOP00000070076	0	0	0	0.083	0.042	0	0.374	0.402
Arsa	Man2b1	10116.ENSRNOP00000017782	10116.ENSRNOP00000030766	0	0	0	0.065	0.06	0	0.374	0.402
Clu	Tyrobp	10116.ENSRNOP00000072116	10116.ENSRNOP00000028284	0	0	0	0.085	0	0	0.373	0.402
Ecm1	Timp1	10116.ENSRNOP00000028740	10116.ENSRNOP00000013745	0	0	0	0.092	0	0	0.368	0.402
Akr1b1	Mapk3	10116.ENSRNOP00000012879	10116.ENSRNOP00000070784	0	0	0	0.06	0	0	0.389	0.401
Aldh3a1	Nes	10116.ENSRNOP00000003182	10116.ENSRNOP00000025314	0	0	0	0.077	0	0	0.378	0.401
C3	Ccl5	10116.ENSRNOP00000066885	10116.ENSRNOP00000014865	0	0	0	0.084	0.079	0	0.346	0.4
C3	Cebpd	10116.ENSRNOP00000066885	10116.ENSRNOP00000064025	0	0	0	0.065	0	0	0.385	0.4
Chd5	Mxra8	10116.ENSRNOP00000024732	10116.ENSRNOP00000075625	0	0	0	0	0	0	0.401	0.4
Klhl12	Psmb9	10116.ENSRNOP00000005832	10116.ENSRNOP00000000532	0	0	0	0	0	0.4	0	0.4
