# Supplementary material for: Exercise Rescues Obesogenic-Related Genes in the Female Hypothalamic Arcuate Nucleus: A Potential Role of miR-211 Modulation
Source: Int J Mol Sci. 2024 Jun 29;25(13):7188. doi: 10.3390/ijms25137188 (PMC11241292; doi:10.3390/ijms25137188)
Supplement: Supplementary file 1 [file ijms-25-07188-s001.zip › Supplementry Table S3.xlsx]

## Sheet: RNA_DESeq2inh_mir_Diff
Supplementary Table 2. Related to Figure 2. miR-211-mimic vs. miR-211-hairpin inhibitor RNA-seq, differentially expressed gene (DEG).
Values obtained after DESeq2 analysis
Filters: FDR < 0.05, Fold>2
ensembl_gene_id	gene name	description	baseMean	log2FoldChange	corrected log	lfcSE	stat	pvalue	padj	S_1_inh9	S_2_inh10	S_3_inh13	S_4_inh19	S_1_mir3	S_3_mir8	S_4_mir20	S_6_mir30
ENSRNOG00000058253	U1	U1 spliceosomal RNA [Source:RGD Symbol;Acc:15011645]	4.78825	-5.85301	5.853	1.39097	-4.20786	2.58e-05	0.00369465	0	0	0	0.300899	0.598811	20.4011	7.82057	25.3295
ENSRNOG00000010789	Dusp7	dual specificity phosphatase 7 [Source:RGD Symbol;Acc:735026]	13.4688	-2.03102	2.031	0.540178	-3.75992	0.000169969	0.0158245	10.4798	2.91266	5.14872	6.92067	10.7786	32.0589	46.9234	12.6648
ENSRNOG00000034234	Mt-co1	mitochondrially encoded cytochrome c oxidase I [Source:RGD Symbol;Acc:621871]	352.954	-1.70343	1.7034	0.487324	-3.49548	0.000473211	0.033909	263.304	183.498	176.086	149.246	189.224	819.93	1151.36	349.864
ENSRNOG00000011606	AABR07061825.1	similar to Sjogren syndrome antigen B [Source:RGD Symbol;Acc:1592944]	27.5304	-1.68853	1.6885	0.381112	-4.43055	9.4e-06	0.00178941	18.3396	15.5342	13.3867	6.31888	28.1441	33.0303	44.3166	58.5745
ENSRNOG00000045811	None	None	192.129	-1.21072	1.2107	0.307123	-3.94214	8.08e-05	0.00858389	192.566	74.7583	99.8851	96.5885	200.602	191.382	423.18	250.129
ENSRNOG00000009740	Slco1c1	solute carrier organic anion transporter family, member 1c1 [Source:RGD Symbol;Acc:628660]	87.6269	-1.1709	1.1709	0.206304	-5.6756	1.38e-08	1.26e-05	64.1886	49.5152	43.2492	51.1528	128.744	122.407	101.667	110.817
ENSRNOG00000055939	Zcchc18	zinc finger, CCHC domain containing 18 [Source:RGD Symbol;Acc:1591868]	132.291	-1.00059	1.0006	0.232598	-4.30178	1.69e-05	0.00273563	123.137	87.3798	80.32	76.7292	181.44	114.635	238.093	193.138
ENSRNOG00000013589	Cxcl12	C-X-C motif chemokine ligand 12 [Source:RGD Symbol;Acc:3651]	41.5646	-0.832248	0.8322	0.246379	-3.37791	0.000730382	0.0445848	43.2291	34.9519	30.8923	24.3728	60.4799	62.1748	61.6956	41.1605
ENSRNOG00000016353	Nim1k	NIM1 serine/threonine protein kinase [Source:RGD Symbol;Acc:1308116]	61.8213	-0.775778	0.7758	0.208836	-3.71476	0.000203393	0.018045	39.2991	47.5734	62.8143	43.3294	94.0133	79.6614	73.861	79.1547
ENSRNOG00000002365	Itm2a	integral membrane protein 2A [Source:RGD Symbol;Acc:1559423]	72.049	-0.769431	0.7694	0.223825	-3.43764	0.000586798	0.0387804	72.0484	36.8937	48.3979	59.8789	92.2169	104.92	101.667	68.0731
ENSRNOG00000019692	Metrn	meteorin, glial cell differentiation regulator [Source:RGD Symbol;Acc:1306222]	189.898	-0.756114	0.7561	0.204232	-3.70222	0.000213717	0.0185135	170.296	135.924	140.045	125.776	167.667	273.957	317.168	201.053
ENSRNOG00000019354	Ptch1	patched 1 [Source:RGD Symbol;Acc:621425]	228.453	-0.748999	0.749	0.169964	-4.40682	1.05e-05	0.00193908	208.285	137.866	185.354	142.626	350.903	253.556	272.851	237.464
ENSRNOG00000007610	Gdf11	growth differentiation factor 11 [Source:RGD Symbol;Acc:2673]	118.026	-0.677178	0.6772	0.183228	-3.69583	0.000219172	0.0185135	99.5578	59.2241	106.064	84.2517	128.146	132.121	143.377	153.56
ENSRNOG00000031222	ENSRNOG00000031222	None	106.72	-0.668699	0.6687	0.19139	-3.49391	0.000476005	0.0339187	100.868	50.4861	86.4984	97.1903	122.756	136.007	141.639	136.146
ENSRNOG00000036852	Pcbp2	poly(rC) binding protein 2 [Source:RGD Symbol;Acc:1309626]	297.22	-0.58648	0.5865	0.170507	-3.43964	0.000582498	0.0386967	332.733	225.246	188.443	259.977	357.49	443.967	358.877	346.698
ENSRNOG00000002997	Slc9a3r2	SLC9A3 regulator 2 [Source:RGD Symbol;Acc:620380]	100.334	-0.526559	0.5266	0.155722	-3.3814	0.000721178	0.0445848	83.8382	86.4089	81.3497	76.1274	118.565	101.034	135.557	110.817
ENSRNOG00000006237	Gpr37l1	G protein-coupled receptor 37-like 1 [Source:RGD Symbol;Acc:628835]	520.344	-0.487164	0.4872	0.120635	-4.03835	5.38e-05	0.00629901	496.479	407.772	418.076	482.642	669.471	592.603	682.128	582.579
ENSRNOG00000017235	Atp6v0d1	ATPase H+ transporting V0 subunit D1 [Source:RGD Symbol;Acc:1306159]	960.037	-0.440406	0.4404	0.122062	-3.60805	0.000308508	0.0234228	672.015	817.486	875.282	949.336	976.062	1260.01	1213.06	1063.84
ENSRNOG00000010146	Ndn	necdin, MAGE family member [Source:RGD Symbol;Acc:1310526]	2320.66	-0.336949	0.3369	0.0973324	-3.46184	0.000536505	0.036791	2076.3	1909.73	2227.33	2212.81	2466.5	2852.27	2943.14	2380.97
ENSRNOG00000014819	Hap1	huntingtin-associated protein 1 [Source:RGD Symbol;Acc:68327]	1576.4	-0.318293	0.3183	0.0913127	-3.48574	0.000490771	0.0345844	1568.04	1433.03	1513.72	1424.76	1741.94	1873.01	1853.48	1936.12
ENSRNOG00000020020	Wbp1l	WW domain binding protein 1-like [Source:RGD Symbol;Acc:1305793]	198.063	0.422757	-0.4228	0.124137	3.40556	0.000660296	0.0421104	196.496	247.576	225.514	235.303	155.691	167.095	169.446	193.138
ENSRNOG00000049075	ENSRNOG00000049075	None	704.728	0.434049	-0.434	0.117197	3.70357	0.000212585	0.0185135	673.325	890.303	844.39	835.897	534.738	642.149	619.563	612.658
ENSRNOG00000019253	Bcar1	BCAR1 scaffold protein, Cas family member [Source:RGD Symbol;Acc:2406]	187.932	0.503092	-0.5031	0.136016	3.69877	0.00021665	0.0185135	237.105	263.11	225.514	203.408	162.877	164.18	167.708	155.143
ENSRNOG00000010897	Nek6	NIMA-related kinase 6 [Source:RGD Symbol;Acc:727779]	253.758	0.507978	-0.508	0.136761	3.71435	0.000203723	0.018045	247.585	342.723	313.042	312.032	210.183	217.612	179.004	258.044
ENSRNOG00000004807	Arf2	ADP-ribosylation factor 2 [Source:RGD Symbol;Acc:621271]	151.1	0.5465	-0.5465	0.141417	3.86446	0.000111335	0.0110944	193.876	185.439	163.729	188.363	115.571	129.207	112.964	150.394
ENSRNOG00000015845	Niban2	niban apoptosis regulator 2 [Source:RGD Symbol;Acc:1307018]	190.655	0.566387	-0.5664	0.165316	3.42608	0.000612357	0.0396478	220.075	249.518	157.551	214.842	122.157	136.007	136.426	182.056
ENSRNOG00000016416	Rnh1	ribonuclease/angiogenin inhibitor 1 [Source:RGD Symbol;Acc:621398]	491.942	0.567233	-0.5672	0.139306	4.07186	4.66e-05	0.00577563	622.236	651.465	533.407	503.705	367.67	411.908	332.809	449.599
ENSRNOG00000002610	Carhsp1	calcium regulated heat stable protein 1 [Source:RGD Symbol;Acc:708415]	128.734	0.567956	-0.568	0.161775	3.51079	0.000446778	0.0323048	144.097	194.177	146.224	140.821	88.624	97.148	116.44	123.481
ENSRNOG00000059381	Mrps6	mitochondrial ribosomal protein S6 [Source:MGI Symbol;Acc:MGI:2153111]	569.146	0.579177	-0.5792	0.1547	3.74387	0.00018121	0.0167488	658.916	684.475	607.549	611.126	328.148	492.541	374.519	528.754
ENSRNOG00000024886	Ext1	exostosin glycosyltransferase 1 [Source:RGD Symbol;Acc:1587375]	148.133	0.588904	-0.5889	0.173795	3.3885	0.000702761	0.0441562	182.086	223.304	147.253	173.318	112.576	120.464	106.881	147.228
ENSRNOG00000004726	Mapkapk2	MAPK activated protein kinase 2 [Source:RGD Symbol;Acc:631362]	235.318	0.60358	-0.6036	0.153258	3.93833	8.21e-05	0.00864931	265.924	365.053	258.466	257.569	150.302	206.925	187.694	215.301
ENSRNOG00000020925	Ccdc86	coiled-coil domain containing 86 [Source:RGD Symbol;Acc:1359280]	117.042	0.607364	-0.6074	0.171023	3.55137	0.000383233	0.0285856	132.307	160.196	120.48	133.9	85.0312	98.1195	79.0747	99.735
ENSRNOG00000006623	Cd302	CD302 molecule [Source:RGD Symbol;Acc:1307606]	87.0174	0.648619	-0.6486	0.186695	3.47421	0.000512352	0.0353646	86.4581	121.361	119.45	117.351	85.0312	75.7755	60.8267	60.1576
ENSRNOG00000007284	Slc2a1	solute carrier family 2 member 1 [Source:RGD Symbol;Acc:3704]	402.846	0.660331	-0.6603	0.155891	4.23584	2.28e-05	0.00333831	576.387	578.648	397.481	449.844	368.269	278.815	322.381	289.706
ENSRNOG00000024818	Eva1b	eva-1 homolog B [Source:RGD Symbol;Acc:1308876]	93.6609	0.672782	-0.6728	0.192831	3.48896	0.000484899	0.0343605	100.868	114.565	109.153	118.253	53.2942	88.4047	64.3025	77.5716
ENSRNOG00000057078	Ddit4	DNA-damage-inducible transcript 4 [Source:RGD Symbol;Acc:621731]	318.934	0.69129	-0.6913	0.188759	3.66228	0.000249981	0.019975	258.064	431.074	545.764	424.267	246.111	272.015	242.438	270.709
ENSRNOG00000017319	Mertk	MER proto-oncogene, tyrosine kinase [Source:RGD Symbol;Acc:69283]	61.9137	0.718814	-0.7188	0.206918	3.47391	0.000512932	0.0353646	57.6387	95.1469	83.4092	75.5256	46.7073	52.4599	39.1029	53.8252
ENSRNOG00000010219	Ralgds	ral guanine nucleotide dissociation stimulator [Source:RGD Symbol;Acc:3533]	331.537	0.776347	-0.7763	0.176597	4.39614	1.1e-05	0.00200389	299.983	422.336	456.176	512.732	184.434	259.385	293.706	258.044
ENSRNOG00000022523	Fkbp5	FKBP prolyl isomerase 5 [Source:RGD Symbol;Acc:1309155]	131.75	0.779152	-0.7792	0.189753	4.10614	4.02e-05	0.00523644	130.997	211.653	166.818	166.096	110.78	87.4332	92.9779	102.901
ENSRNOG00000000816	Ppp1r18	None	70.7991	0.792914	-0.7929	0.208286	3.80686	0.000140743	0.0135998	99.5578	115.535	71.0523	77.0301	51.4977	53.4314	46.9234	56.9914
ENSRNOG00000014297	Sdc4	syndecan 4 [Source:RGD Symbol;Acc:3650]	829.155	0.792955	-0.793	0.1875	4.2291	2.35e-05	0.00340079	920.91	1478.66	806.289	1111.22	712.585	543.058	486.613	753.553
ENSRNOG00000010602	Birc2	baculoviral IAP repeat-containing 2 [Source:RGD Symbol;Acc:620690]	123.305	0.80891	-0.8089	0.184438	4.38581	1.16e-05	0.00204708	167.676	212.624	126.658	157.37	102.397	99.091	81.6815	94.9857
ENSRNOG00000020298	Bag3	BAG cochaperone 3 [Source:RGD Symbol;Acc:1307794]	198.313	0.833631	-0.8336	0.227268	3.66805	0.000244411	0.0198564	222.695	249.518	260.525	244.932	94.0133	147.665	135.557	177.307
ENSRNOG00000021817	Irak2	interleukin-1 receptor-associated kinase 2 [Source:RGD Symbol;Acc:1309584]	32.0048	0.836815	-0.8368	0.243905	3.4309	0.000601577	0.0391486	44.539	43.6899	39.1302	40.3204	26.3477	20.4011	19.9859	26.9126
ENSRNOG00000024846	Ier5l	immediate early response 5-like [Source:RGD Symbol;Acc:1561058]	99.2045	0.839334	-0.8393	0.194871	4.30713	1.65e-05	0.00270445	110.038	168.934	119.45	117.351	56.2882	80.6329	67.7783	88.6533
ENSRNOG00000026293	Jun	Jun proto-oncogene, AP-1 transcription factor subunit [Source:RGD Symbol;Acc:2943]	292.012	0.841532	-0.8415	0.239259	3.51724	0.000436062	0.0319748	442.77	365.053	294.507	360.176	198.805	215.669	164.232	239.047
ENSRNOG00000015441	Il4r	interleukin 4 receptor [Source:RGD Symbol;Acc:2899]	113.974	0.852434	-0.8524	0.235599	3.61816	0.00029671	0.0230764	94.3179	189.323	133.867	167.902	63.474	99.091	64.3025	104.484
ENSRNOG00000005413	Creb3l1	cAMP responsive element binding protein 3-like 1 [Source:RGD Symbol;Acc:1359613]	62.6373	0.861598	-0.8616	0.235611	3.65687	0.000255317	0.0202271	81.2182	103.885	61.7846	61.6843	46.1084	46.6311	34.7581	39.5774
ENSRNOG00000059406	Ier5	immediate early response 5 [Source:RGD Symbol;Acc:69252]	187.219	0.86711	-0.8671	0.232353	3.73186	0.000190072	0.017317	292.124	243.693	153.432	244.631	117.367	122.407	102.536	174.14
ENSRNOG00000000485	Bak1	BCL2-antagonist/killer 1 [Source:RGD Symbol;Acc:621635]	52.0413	0.873606	-0.8736	0.241639	3.61533	0.000299961	0.0231719	53.7088	80.5836	65.9036	62.2861	29.9405	38.8592	32.1512	45.9098
ENSRNOG00000010524	Cryab	crystallin, alpha B [Source:RGD Symbol;Acc:2414]	984.058	0.878468	-0.8785	0.236655	3.71202	0.000205612	0.0180868	1406.91	1151.47	1053.43	1025.76	470.665	743.183	716.017	592.077
ENSRNOG00000019634	Eif4e2	eukaryotic translation initiation factor 4E family member 2 [Source:RGD Symbol;Acc:1307790]	52.8269	0.880733	-0.8807	0.22429	3.92675	8.61e-05	0.00900173	49.7789	76.7	67.9631	62.587	34.1322	32.0589	32.1512	44.3267
ENSRNOG00000009832	Slc39a14	solute carrier family 39 member 14 [Source:RGD Symbol;Acc:1307026]	61.5853	0.890174	-0.8902	0.203448	4.37544	1.21e-05	0.00211746	68.1185	88.3507	78.2605	94.1813	35.3298	49.5455	44.3166	55.4083
ENSRNOG00000020845	Tyrobp	transmembrane immune signaling adaptor Tyrobp [Source:RGD Symbol;Acc:1303081]	186.603	0.892952	-0.893	0.212625	4.19966	2.67e-05	0.00374683	140.167	317.48	217.276	282.544	110.181	132.121	145.115	132.98
ENSRNOG00000018911	Pfkfb3	6-phosphofructo-2-kinase/fructose-2,6-biphosphatase 3 [Source:RGD Symbol;Acc:619776]	176.909	0.893609	-0.8936	0.206066	4.33651	1.45e-05	0.00239795	193.876	300.975	194.621	246.135	139.523	130.178	116.44	117.149
ENSRNOG00000019048	Sod2	superoxide dismutase 2 [Source:RGD Symbol;Acc:3732]	246.98	0.899149	-0.8991	0.199167	4.51456	6.34e-06	0.00126451	288.194	499.036	300.685	303.306	215.572	153.494	169.446	207.385
ENSRNOG00000017354	Zyx	zyxin [Source:RGD Symbol;Acc:620698]	137.888	0.921445	-0.9214	0.219196	4.20375	2.63e-05	0.00372059	120.517	243.693	150.343	197.089	74.2526	87.4332	103.405	117.149
ENSRNOG00000031312	Tnfrsf1a	TNF receptor superfamily member 1A [Source:RGD Symbol;Acc:621237]	115.181	0.928493	-0.9285	0.204069	4.54991	5.37e-06	0.00112222	129.687	181.556	136.956	157.069	66.468	87.4332	70.3852	99.735
ENSRNOG00000003338	Pmp22	peripheral myelin protein 22 [Source:RGD Symbol;Acc:3359]	351.039	0.929864	-0.9299	0.221733	4.19362	2.75e-05	0.00380625	375.962	468.938	344.964	653.552	191.021	234.127	208.549	345.115
ENSRNOG00000013231	Ptafr	platelet-activating factor receptor [Source:RGD Symbol;Acc:61897]	42.8357	0.938256	-0.9383	0.249435	3.76153	0.000168876	0.0158245	45.849	72.8165	72.082	70.4103	29.9405	32.0589	48.6613	25.3295
ENSRNOG00000002097	Rasl11b	RAS-like family 11 member B [Source:RGD Symbol;Acc:1303099]	60.6568	0.94453	-0.9445	0.257215	3.67214	0.000240524	0.0197928	65.4986	90.2924	72.082	98.3939	35.3298	55.3744	27.8065	56.9914
ENSRNOG00000056216	Casp7	caspase 7 [Source:RGD Symbol;Acc:620944]	34.8658	0.946549	-0.9465	0.2687	3.5227	0.000427175	0.031678	60.2587	47.5734	44.279	36.1079	23.9524	23.3155	17.379	33.245
ENSRNOG00000001728	Fam43a	family with sequence similarity 43, member A [Source:RGD Symbol;Acc:1304790]	37.3166	0.957741	-0.9577	0.244155	3.92267	8.76e-05	0.00908116	56.3288	46.6026	50.4574	56.8699	29.9405	23.3155	27.8065	26.9126
ENSRNOG00000010370	Tnip1	TNFAIP3 interacting protein 1 [Source:RGD Symbol;Acc:1309380]	251.055	0.981265	-0.9813	0.21088	4.6532	3.27e-06	0.000801657	241.035	507.774	301.715	341.821	145.511	199.153	151.198	215.301
ENSRNOG00000003300	Btg2	BTG anti-proliferation factor 2 [Source:RGD Symbol;Acc:2225]	62.743	0.985454	-0.9855	0.253998	3.87977	0.000104555	0.0105841	72.0484	126.215	65.9036	81.8445	42.5156	50.517	33.0202	50.659
ENSRNOG00000002520	Litaf	lipopolysaccharide-induced TNF factor [Source:RGD Symbol;Acc:69294]	164.238	0.991972	-0.992	0.204174	4.85845	1.18e-06	0.000335332	167.676	298.062	194.621	269.906	97.6062	127.264	107.75	142.479
ENSRNOG00000002916	Ca4	carbonic anhydrase 4 [Source:RGD Symbol;Acc:2242]	30.8194	0.994872	-0.9949	0.274551	3.62364	0.000290488	0.0227311	26.1994	45.6317	46.3384	47.542	19.162	19.4296	26.9375	18.9971
ENSRNOG00000006995	Ano6	anoctamin 6 [Source:RGD Symbol;Acc:1304765]	58.0917	1.00451	-1.0045	0.248878	4.03615	5.43e-05	0.00630032	75.9783	77.6709	62.8143	80.9418	34.731	30.1159	30.4133	58.5745
ENSRNOG00000006019	G0s2	G0/G1switch 2 [Source:RGD Symbol;Acc:1311675]	77.9581	1.01438	-1.0144	0.288595	3.51489	0.000439934	0.0320649	65.4986	180.585	89.5877	136.909	44.9108	60.2318	68.6472	63.3238
ENSRNOG00000003977	None	None	78.0909	1.02192	-1.0219	0.239728	4.26281	2.02e-05	0.00310233	91.698	167.963	76.201	110.731	53.893	49.5455	66.9093	49.0759
ENSRNOG00000016299	Klf4	Kruppel like factor 4 [Source:RGD Symbol;Acc:621445]	63.3271	1.0312	-1.0312	0.224033	4.60287	4.17e-06	0.000992734	96.9379	79.6127	58.6954	83.349	41.318	32.0589	43.4476	37.9943
ENSRNOG00000023013	Marchf3	membrane associated ring-CH-type finger 3 [Source:RGD Symbol;Acc:1359308]	56.137	1.046	-1.046	0.309835	3.37599	0.000735507	0.0446733	62.8786	100.001	68.9928	91.1724	52.0966	37.8877	29.5444	36.4112
ENSRNOG00000012582	Eif4ebp1	eukaryotic translation initiation factor 4E binding protein 1 [Source:RGD Symbol;Acc:620259]	73.0214	1.05013	-1.0501	0.270822	3.87755	0.000105516	0.0105973	99.5578	98.0595	57.6656	92.6768	29.3417	55.3744	34.7581	52.2421
ENSRNOG00000012546	Frmpd1	FERM and PDZ domain containing 1 [Source:RGD Symbol;Acc:1305229]	80.6118	1.05562	-1.0556	0.242135	4.35964	1.3e-05	0.00221558	82.5282	144.662	114.302	98.3939	50.3001	50.517	52.1371	60.1576
ENSRNOG00000012956	Tgm2	transglutaminase 2 [Source:RGD Symbol;Acc:621081]	132.402	1.05792	-1.0579	0.23007	4.59825	4.26e-06	0.000992734	120.517	227.187	141.075	214.842	78.4442	71.8896	98.1916	93.4026
ENSRNOG00000005615	Gadd45a	growth arrest and DNA-damage-inducible, alpha [Source:RGD Symbol;Acc:2654]	180.835	1.06562	-1.0656	0.20221	5.26985	1.37e-07	6.34e-05	195.186	342.723	189.473	244.33	122.157	127.264	113.833	99.735
ENSRNOG00000019422	Egr1	early growth response 1 [Source:RGD Symbol;Acc:2544]	103.036	1.08616	-1.0862	0.323467	3.35789	0.000785411	0.0472543	209.595	133.982	80.32	119.156	62.2763	80.6329	48.6613	63.3238
ENSRNOG00000021199	Fcgr1a	Fc fragment of IgG receptor Ia [Source:RGD Symbol;Acc:1309912]	22.6395	1.09248	-1.0925	0.311257	3.50989	0.000448291	0.0323048	26.1994	33.0101	28.8328	29.4881	15.5691	10.6863	16.5101	11.0817
ENSRNOG00000024363	Sertad1	SERTA domain containing 1 [Source:RGD Symbol;Acc:1549778]	61.878	1.0967	-1.0967	0.315662	3.47429	0.000512215	0.0353646	91.698	104.856	59.7251	88.4643	35.9287	49.5455	31.2823	45.9098
ENSRNOG00000014288	Fn1	fibronectin 1 [Source:RGD Symbol;Acc:2624]	95.2353	1.1024	-1.1024	0.197189	5.59057	2.26e-08	1.72e-05	103.488	155.342	101.945	117.05	66.468	49.5455	58.2198	44.3267
ENSRNOG00000011153	Il17ra	interleukin 17 receptor A [Source:RGD Symbol;Acc:1306559]	72.1748	1.10538	-1.1054	0.224431	4.92524	8.43e-07	0.00026868	75.9783	133.982	91.6472	114.943	50.8989	36.9163	59.0888	47.4928
ENSRNOG00000017212	Spsb1	splA/ryanodine receptor domain and SOCS box containing 1 [Source:RGD Symbol;Acc:1309319]	211.482	1.11767	-1.1177	0.245187	4.55843	5.15e-06	0.00110034	195.186	474.764	282.15	289.766	146.709	112.692	139.901	175.724
ENSRNOG00000017787	Ripk1	receptor interacting serine/threonine kinase 1 [Source:RGD Symbol;Acc:1310158]	28.6253	1.13037	-1.1304	0.329324	3.4324	0.000598265	0.0391486	27.5094	62.1367	30.8923	40.6213	17.9643	18.4581	13.0343	26.9126
ENSRNOG00000020938	Ppp1r15a	protein phosphatase 1, regulatory subunit 15A [Source:RGD Symbol;Acc:621526]	99.4841	1.13157	-1.1316	0.299241	3.78146	0.000155912	0.0148407	187.326	189.323	95.7661	88.1634	71.8573	71.8896	52.1371	56.9914
ENSRNOG00000013179	Tinagl1	tubulointerstitial nephritis antigen-like 1 [Source:RGD Symbol;Acc:70956]	46.1852	1.13575	-1.1358	0.303605	3.74088	0.000183376	0.0168271	58.9487	92.2342	70.0225	41.8249	27.5453	21.3726	33.0202	37.9943
ENSRNOG00000056457	Gpd1	glycerol-3-phosphate dehydrogenase 1 [Source:RGD Symbol;Acc:621381]	370.595	1.14964	-1.1496	0.218295	5.26646	1.39e-07	6.34e-05	358.932	646.61	663.155	522.06	264.076	228.298	298.92	193.138
ENSRNOG00000011815	Sgk1	serum/glucocorticoid regulated kinase 1 [Source:RGD Symbol;Acc:3668]	193.413	1.20124	-1.2012	0.229694	5.22975	1.7e-07	7.22e-05	213.525	223.304	407.778	289.766	126.948	149.608	115.571	99.735
ENSRNOG00000057153	Pla1a	phospholipase A1 member A [Source:RGD Symbol;Acc:621261]	35.7475	1.20386	-1.2039	0.352309	3.41706	0.000633004	0.0407776	27.5094	83.4962	45.3087	44.533	21.5572	14.5722	25.1996	26.9126
ENSRNOG00000016885	Klf6	Kruppel-like factor 6 [Source:RGD Symbol;Acc:62389]	73.9825	1.21681	-1.2168	0.331015	3.67599	0.000236931	0.0196453	104.798	149.517	55.6061	116.147	50.8989	57.3173	29.5444	45.9098
ENSRNOG00000017392	Fgf2	fibroblast growth factor 2 [Source:RGD Symbol;Acc:2609]	41.0679	1.22594	-1.2259	0.304353	4.02803	5.62e-05	0.00643384	45.849	61.1659	49.4277	46.3384	20.3596	18.4581	17.379	33.245
ENSRNOG00000008215	Trim47	tripartite motif-containing 47 [Source:RGD Symbol;Acc:1597317]	225.964	1.23146	-1.2315	0.295393	4.16887	3.06e-05	0.00415361	379.892	365.053	266.704	320.758	111.978	169.038	77.3368	213.718
ENSRNOG00000004972	Upp1	uridine phosphorylase 1 [Source:RGD Symbol;Acc:1305566]	177.184	1.24308	-1.2431	0.21681	5.73351	9.84e-09	9.94e-06	226.625	284.47	235.811	238.312	80.2407	94.2336	92.9779	156.726
ENSRNOG00000007830	Apold1	apolipoprotein L domain containing 1 [Source:RGD Symbol;Acc:1303123]	23.0006	1.25486	-1.2549	0.350222	3.58304	0.000339622	0.0256324	26.1994	32.0393	31.922	43.3294	16.1679	19.4296	13.0343	6.33238
ENSRNOG00000055564	RGD1564664	similar to LOC387763 protein [Source:RGD Symbol;Acc:1564664]	318.493	1.2618	-1.2618	0.225785	5.5885	2.29e-08	1.72e-05	395.611	637.872	370.708	482.341	146.11	214.697	221.583	207.385
ENSRNOG00000010574	Ptpn1	protein tyrosine phosphatase, non-receptor type 1 [Source:RGD Symbol;Acc:61965]	81.4423	1.3131	-1.3131	0.25074	5.23689	1.63e-07	7.18e-05	91.698	166.992	90.6174	142.626	46.7073	56.3459	39.9718	58.5745
ENSRNOG00000011039	Gch1	GTP cyclohydrolase 1 [Source:RGD Symbol;Acc:61992]	36.1668	1.32004	-1.32	0.360502	3.66168	0.000250569	0.019975	39.2991	83.4962	29.8626	64.6933	24.5512	24.287	10.4274	30.0788
ENSRNOG00000037851	Spidr	scaffold protein involved in DNA repair [Source:RGD Symbol;Acc:1566036]	19.9185	1.32821	-1.3282	0.387069	3.43146	0.000600346	0.0391486	15.7197	38.8355	21.6246	39.7186	10.7786	13.6007	8.68952	15.8309
ENSRNOG00000049918	Lrg1	leucine-rich alpha-2-glycoprotein 1 [Source:RGD Symbol;Acc:1359464]	98.3588	1.33834	-1.3383	0.291691	4.58822	4.47e-06	0.00101819	78.5983	168.934	94.7364	189.566	60.4799	48.574	45.1855	58.5745
ENSRNOG00000018770	Pmaip1	phorbol-12-myristate-13-acetate-induced protein 1 [Source:RGD Symbol;Acc:1359266]	19.9914	1.35975	-1.3598	0.36781	3.69689	0.000218256	0.0185135	30.1293	22.3304	42.2195	24.6737	11.9762	12.6292	7.82057	14.2479
ENSRNOG00000028872	Rai14	retinoic acid induced 14 [Source:RGD Symbol;Acc:1305942]	19.1405	1.36548	-1.3655	0.384236	3.55374	0.00037979	0.0284954	26.1994	26.2139	22.6544	30.0899	10.7786	11.6578	3.47581	17.414
ENSRNOG00000014524	S1pr3	sphingosine-1-phosphate receptor 3 [Source:RGD Symbol;Acc:1583843]	128.049	1.37659	-1.3766	0.258114	5.33326	9.65e-08	5.31e-05	174.226	260.198	166.818	147.741	55.0906	79.6614	46.9234	112.4
ENSRNOG00000012881	Fgl2	fibrinogen-like 2 [Source:RGD Symbol;Acc:620170]	44.1541	1.37762	-1.3776	0.342097	4.02699	5.65e-05	0.00643384	83.8382	76.7	33.9815	52.6573	16.1679	25.2585	17.379	39.5774
ENSRNOG00000020465	Ripk3	receptor-interacting serine-threonine kinase 3 [Source:RGD Symbol;Acc:628899]	36.3514	1.37826	-1.3783	0.303935	4.53472	5.77e-06	0.00116779	37.9892	71.8456	41.1897	68.9058	23.3536	25.2585	13.0343	25.3295
ENSRNOG00000002192	Rell1	RELT-like 1 [Source:RGD Symbol;Acc:1307468]	18.7916	1.43716	-1.4372	0.374732	3.83518	0.00012547	0.0123106	24.8895	44.6608	19.5651	26.4791	9.58098	7.77184	12.1653	14.2479
ENSRNOG00000013945	Itpkc	inositol-trisphosphate 3-kinase C [Source:RGD Symbol;Acc:631336]	31.8553	1.44544	-1.4454	0.336805	4.29162	1.77e-05	0.00282799	32.7493	70.8747	53.5467	57.1708	16.7667	22.3441	19.117	22.1633
ENSRNOG00000005935	A3galt2	alpha 1,3-galactosyltransferase 2 [Source:RGD Symbol;Acc:727913]	22.9231	1.46322	-1.4632	0.420275	3.48157	0.000498485	0.034935	19.6496	48.5443	30.8923	27.6827	7.18573	13.6007	5.21371	23.7464
ENSRNOG00000000521	Cdkn1a	cyclin-dependent kinase inhibitor 1A [Source:RGD Symbol;Acc:69328]	80.6933	1.49337	-1.4934	0.276071	5.40936	6.33e-08	4.03e-05	82.5282	145.633	87.5282	162.184	61.0787	37.8877	29.5444	41.1605
ENSRNOG00000054344	None	None	97.3144	1.51702	-1.517	0.253652	5.9807	2.22e-09	3.15e-06	123.137	179.614	146.224	136.608	46.1084	54.4029	46.0545	60.1576
ENSRNOG00000000394	Srgn	serglycin [Source:RGD Symbol;Acc:619969]	248.922	1.52089	-1.5209	0.29972	5.07438	3.89e-07	0.000141679	186.016	633.989	314.072	560.274	130.541	137.95	151.198	174.14
ENSRNOG00000016413	Pstpip1	proline-serine-threonine phosphatase-interacting protein 1 [Source:RGD Symbol;Acc:1307557]	14.6187	1.52705	-1.527	0.4417	3.4572	0.00054581	0.0370309	10.4798	27.1848	19.5651	34.9043	10.1798	6.80036	7.82057	7.91547
ENSRNOG00000011821	S100a4	S100 calcium-binding protein A4 [Source:RGD Symbol;Acc:3245]	74.2171	1.52957	-1.5296	0.452818	3.37788	0.000730464	0.0445848	56.3288	181.556	47.3682	121.262	15.5691	48.574	21.7238	58.5745
ENSRNOG00000008015	Fos	Fos proto-oncogene, AP-1 transcription factor subunit [Source:RGD Symbol;Acc:2626]	271.748	1.53356	-1.5336	0.306627	5.00138	5.69e-07	0.00019623	375.962	539.813	271.852	505.811	122.157	193.325	110.357	161.476
ENSRNOG00000006094	Cd44	CD44 molecule (Indian blood group) [Source:RGD Symbol;Acc:2307]	69.9261	1.53952	-1.5395	0.400763	3.84148	0.000122294	0.0120919	167.676	63.1076	49.4277	112.837	38.3239	25.2585	13.9032	60.1576
ENSRNOG00000042838	Junb	None	302.017	1.54297	-1.543	0.28302	5.45179	4.99e-08	3.35e-05	410.021	710.689	287.298	543.122	131.14	192.353	136.426	213.718
ENSRNOG00000015382	Arid5a	AT-rich interaction domain 5A [Source:RGD Symbol;Acc:1311041]	45.161	1.55249	-1.5525	0.382995	4.05354	5.04e-05	0.00612821	31.4393	117.477	62.8143	78.2337	23.9524	24.287	26.0686	25.3295
ENSRNOG00000008965	Socs2	suppressor of cytokine signaling 2 [Source:RGD Symbol;Acc:69273]	22.5444	1.558	-1.558	0.379215	4.10847	3.98e-05	0.00523644	24.8895	37.8646	23.6841	48.4447	11.3774	8.74332	12.1653	15.8309
ENSRNOG00000004500	Myc	MYC proto-oncogene, bHLH transcription factor [Source:RGD Symbol;Acc:3130]	76.811	1.57322	-1.5732	0.381056	4.1286	3.65e-05	0.00484937	163.746	138.837	51.4872	96.8894	37.7251	37.8877	30.4133	45.9098
ENSRNOG00000002309	Hlx	H2.0-like homeobox [Source:RGD Symbol;Acc:1311961]	17.1395	1.59117	-1.5912	0.39729	4.00505	6.2e-05	0.00699873	18.3396	41.7481	24.7138	30.3908	11.3774	4.8574	7.82057	15.8309
ENSRNOG00000019311	Nfkb2	nuclear factor kappa B subunit 2 [Source:RGD Symbol;Acc:1307189]	68.9865	1.62066	-1.6207	0.328782	4.92929	8.25e-07	0.00026868	95.6279	200.003	75.1713	94.1813	42.5156	38.8592	28.6754	41.1605
ENSRNOG00000021104	Emp3	epithelial membrane protein 3 [Source:RGD Symbol;Acc:621094]	31.5148	1.62442	-1.6244	0.441434	3.67988	0.000233346	0.0195811	40.6091	61.1659	18.5354	49.0465	5.98811	17.4866	14.7722	18.9971
ENSRNOG00000016696	Angpt2	angiopoietin 2 [Source:RGD Symbol;Acc:621861]	18.8791	1.64375	-1.6437	0.486311	3.38003	0.000724779	0.0445848	34.0593	26.2139	15.4461	17.1512	4.79049	2.91444	10.4274	12.6648
ENSRNOG00000013653	Pdlim7	PDZ and LIM domain 7 [Source:RGD Symbol;Acc:628769]	18.9702	1.66039	-1.6604	0.425603	3.90126	9.57e-05	0.00976466	18.3396	33.0101	11.3272	28.2845	4.19168	7.77184	10.4274	7.91547
ENSRNOG00000050792	Tnfaip6	TNF alpha induced protein 6 [Source:RGD Symbol;Acc:621359]	25.7485	1.66188	-1.6619	0.347103	4.78785	1.69e-06	0.000447961	43.2291	44.6608	25.7436	47.8429	8.38335	19.4296	12.1653	12.6648
ENSRNOG00000016037	Mafb	MAF bZIP transcription factor B [Source:RGD Symbol;Acc:2982]	18.6925	1.66494	-1.6649	0.460697	3.61395	0.00030157	0.0231719	20.9595	50.4861	14.4164	30.6917	9.58098	6.80036	8.68952	12.6648
ENSRNOG00000000827	Ier3	immediate early response 3 [Source:RGD Symbol;Acc:1303321]	129.588	1.67056	-1.6706	0.260486	6.41322	1.42e-10	4.54e-07	149.337	291.266	157.551	212.134	43.7132	94.2336	69.5162	47.4928
ENSRNOG00000001607	Adamts1	ADAM metallopeptidase with thrombospondin type 1 motif, 1 [Source:RGD Symbol;Acc:621241]	31.0345	1.68667	-1.6867	0.305527	5.52055	3.38e-08	2.39e-05	34.0593	52.4279	47.3682	47.8429	13.1738	14.5722	17.379	11.0817
ENSRNOG00000017819	Cd14	CD14 molecule [Source:RGD Symbol;Acc:620588]	73.3039	1.68956	-1.6896	0.344912	4.89853	9.66e-07	0.00029781	39.2991	166.022	108.123	142.325	29.3417	44.6881	28.6754	41.1605
ENSRNOG00000013090	Gadd45g	growth arrest and DNA-damage-inducible, gamma [Source:RGD Symbol;Acc:1311796]	328.337	1.70014	-1.7001	0.302468	5.6209	1.9e-08	1.62e-05	385.132	769.913	375.856	557.566	123.355	215.669	130.343	175.724
ENSRNOG00000010105	S100a11	S100 calcium binding protein A11 [Source:RGD Symbol;Acc:1303295]	40.6783	1.70394	-1.7039	0.40127	4.24636	2.17e-05	0.00326028	64.1886	102.914	38.1005	40.3204	26.9465	14.5722	12.1653	20.5802
ENSRNOG00000043416	Bcl3	BCL3, transcription coactivator [Source:RGD Symbol;Acc:1589465]	88.5798	1.71136	-1.7114	0.298743	5.72853	1.01e-08	9.94e-06	107.418	217.479	124.599	156.167	37.7251	48.574	32.1512	71.2393
ENSRNOG00000010626	Sphk1	sphingosine kinase 1 [Source:RGD Symbol;Acc:620048]	18.8247	1.71511	-1.7151	0.513032	3.34309	0.000828507	0.0496132	11.7897	45.6317	20.5949	22.8683	3.59287	8.74332	11.2964	7.91547
ENSRNOG00000050869	Cebpd	CCAAT/enhancer binding protein delta [Source:RGD Symbol;Acc:2328]	746.023	1.71609	-1.7161	0.432788	3.9652	7.33e-05	0.00799471	844.931	1792.26	916.472	1453.64	365.275	467.282	194.645	498.675
ENSRNOG00000019822	Gadd45b	growth arrest and DNA-damage-inducible, beta [Source:RGD Symbol;Acc:1309080]	148.445	1.72124	-1.7212	0.272719	6.31141	2.77e-10	7.05e-07	195.186	354.374	170.937	189.265	62.8752	63.1462	60.8267	91.8195
ENSRNOG00000012008	S100a3	S100 calcium binding protein A3 [Source:RGD Symbol;Acc:620260]	18.1272	1.74003	-1.74	0.512138	3.39758	0.000679848	0.0431416	24.8895	45.6317	10.2974	23.771	4.19168	12.6292	6.08267	9.49857
ENSRNOG00000013987	Sbno2	strawberry notch homolog 2 [Source:RGD Symbol;Acc:1307194]	120.351	1.74203	-1.742	0.329616	5.28502	1.26e-07	6.17e-05	125.757	298.062	127.688	255.463	45.5096	75.7755	37.365	87.0702
ENSRNOG00000007390	Nfkbia	NFKB inhibitor alpha [Source:RGD Symbol;Acc:3171]	357.845	1.75915	-1.7591	0.297253	5.91802	3.26e-09	4.16e-06	444.08	982.537	407.778	582.239	202.997	175.838	130.343	205.802
ENSRNOG00000031163	Nfkbiz	NFKB inhibitor zeta [Source:RGD Symbol;Acc:1310834]	21.7796	1.79079	-1.7908	0.366577	4.88517	1.03e-06	0.000306533	22.2695	52.4279	36.041	56.2681	14.3715	11.6578	10.4274	12.6648
ENSRNOG00000014610	Anpep	alanyl aminopeptidase, membrane [Source:RGD Symbol;Acc:2991]	8.80141	1.81232	-1.8123	0.515279	3.51716	0.000436191	0.0319748	10.4798	18.4468	10.2974	15.3458	5.3893	2.91444	2.60686	4.74928
ENSRNOG00000008048	Plscr2	phospholipid scramblase 1 [Source:RGD Symbol;Acc:620521]	24.431	1.83043	-1.8304	0.448793	4.07856	4.53e-05	0.00572272	18.3396	58.2532	33.9815	52.3564	17.3655	12.6292	9.55848	4.74928
ENSRNOG00000058388	Zfp36	zinc finger protein 36 [Source:RGD Symbol;Acc:620722]	172.996	1.83853	-1.8385	0.454603	4.04425	5.25e-05	0.00628145	313.083	332.043	160.64	280.739	79.043	80.6329	46.9234	98.1519
ENSRNOG00000025476	Tmem252	transmembrane protein 252 [Source:RGD Symbol;Acc:1359349]	19.5196	1.83873	-1.8387	0.360382	5.10217	3.36e-07	0.00012597	22.2695	33.981	32.9518	40.3204	8.98216	11.6578	10.4274	4.74928
ENSRNOG00000020679	Icam1	intercellular adhesion molecule 1 [Source:RGD Symbol;Acc:2857]	69.0755	1.84426	-1.8443	0.381967	4.82833	1.38e-06	0.000373645	77.2883	195.148	75.1713	107.421	22.156	37.8877	30.4133	37.9943
ENSRNOG00000012886	Maff	MAF bZIP transcription factor F [Source:RGD Symbol;Acc:1309531]	41.5199	1.8491	-1.8491	0.392568	4.71026	2.47e-06	0.000643249	104.798	82.5254	39.1302	52.3564	17.9643	20.4011	13.0343	26.9126
ENSRNOG00000027024	Rgs16	regulator of G-protein signaling 16 [Source:RGD Symbol;Acc:1589741]	251.696	1.85262	-1.8526	0.307104	6.03254	1.61e-09	2.87e-06	328.803	626.222	362.47	436.303	102.397	176.809	94.7158	112.4
ENSRNOG00000016752	Crispld2	cysteine-rich secretory protein LCCL domain containing 2 [Source:RGD Symbol;Acc:620860]	54.0606	1.85846	-1.8585	0.446627	4.16111	3.17e-05	0.00425224	36.6792	186.41	60.7549	66.1977	18.5631	21.3726	23.4617	34.8281
ENSRNOG00000007545	Angptl4	angiopoietin-like 4 [Source:RGD Symbol;Acc:735058]	432.651	1.89329	-1.8933	0.445693	4.24797	2.16e-05	0.00326028	396.921	1289.34	613.727	748.937	138.325	292.416	163.363	227.966
ENSRNOG00000016581	Serpinb1a	serpin family B member 1A [Source:RGD Symbol;Acc:1306203]	20.9594	1.899	-1.899	0.510188	3.72216	0.000197528	0.017806	14.4097	57.2823	19.5651	41.2231	5.98811	9.7148	11.2964	9.49857
ENSRNOG00000013973	Lcn2	lipocalin 2 [Source:RGD Symbol;Acc:69408]	312.044	1.91389	-1.9139	0.520687	3.67571	0.000237191	0.0196453	149.337	1094.19	616.816	478.429	97.0074	120.464	173.79	231.132
ENSRNOG00000028841	Mt1m	metallothionein 1M [Source:RGD Symbol;Acc:2324335]	308.578	1.9293	-1.9293	0.320759	6.01481	1.8e-09	2.87e-06	290.814	961.178	460.295	473.314	122.756	144.751	79.9436	231.132
ENSRNOG00000027030	Adm	adrenomedullin [Source:RGD Symbol;Acc:2047]	17.9614	1.94045	-1.9404	0.413475	4.69302	2.69e-06	0.00067327	18.3396	27.1848	26.7733	35.5061	5.98811	6.80036	4.34476	14.2479
ENSRNOG00000000956	Rasl11a	RAS-like family 11 member A [Source:RGD Symbol;Acc:1303231]	36.4828	1.94994	-1.9499	0.403409	4.83366	1.34e-06	0.000371682	81.2182	49.5152	37.0708	43.6303	17.3655	12.6292	9.55848	14.2479
ENSRNOG00000007237	Id2	inhibitor of DNA binding 2 [Source:RGD Symbol;Acc:2859]	200.79	1.95135	-1.9513	0.448409	4.35172	1.35e-05	0.00226693	331.423	419.423	393.362	225.975	153.894	47.6025	50.3992	101.318
ENSRNOG00000037113	Slfn2	schlafen family member 2 [Source:RGD Symbol;Acc:1308645]	66.0897	1.95622	-1.9562	0.303599	6.44342	1.17e-10	4.54e-07	96.9379	166.992	70.0225	88.4643	26.3477	23.3155	26.9375	33.245
ENSRNOG00000005825	Lyz2	lysozyme 2 [Source:RGD Symbol;Acc:3026]	678.571	1.9571	-1.9571	0.457636	4.27654	1.9e-05	0.00298914	413.951	2105.85	781.575	1444.62	259.285	296.302	294.575	373.61
ENSRNOG00000014117	Hmox1	heme oxygenase 1 [Source:RGD Symbol;Acc:2806]	176.78	1.99688	-1.9969	0.494134	4.04116	5.32e-05	0.00628145	199.116	339.81	149.313	516.042	58.0847	89.3762	62.5646	93.4026
ENSRNOG00000004273	Ifitm1	interferon induced transmembrane protein 1 [Source:RGD Symbol;Acc:1307601]	43.1691	2.04883	-2.0488	0.518719	3.9498	7.82e-05	0.00845473	18.3396	115.535	49.4277	63.4897	9.58098	17.4866	24.3307	7.91547
ENSRNOG00000043098	Mt2A	metallothionein 2A [Source:RGD Symbol;Acc:1592345]	2237.2	2.05864	-2.0586	0.386974	5.31984	1.04e-07	5.31e-05	2094.64	6911.74	3357.99	3292.13	860.491	765.527	585.674	1549.85
ENSRNOG00000008936	Map3k6	mitogen-activated protein kinase kinase kinase 6 [Source:RGD Symbol;Acc:1304625]	13.7854	2.06202	-2.062	0.460784	4.47501	7.64e-06	0.00149932	14.4097	28.1557	17.5056	24.0719	5.3893	2.91444	6.08267	6.33238
ENSRNOG00000058329	Prrx2	paired related homeobox 2 [Source:RGD Symbol;Acc:1311471]	24.734	2.08752	-2.0875	0.457613	4.56175	5.07e-06	0.00110034	26.1994	52.4279	14.4164	28.8863	4.19168	6.80036	6.08267	14.2479
ENSRNOG00000010208	Timp1	TIMP metallopeptidase inhibitor 1 [Source:RGD Symbol;Acc:621675]	665.196	2.17507	-2.1751	0.59849	3.63426	0.000278783	0.0219499	1104.31	1984.49	505.604	862.978	215.572	158.351	75.5989	539.835
ENSRNOG00000037563	Cd68	Cd68 molecule [Source:RGD Symbol;Acc:1305970]	19.7775	2.17526	-2.1753	0.551275	3.94587	7.95e-05	0.0085225	11.7897	61.1659	12.3569	54.4627	5.3893	8.74332	6.08267	12.6648
ENSRNOG00000036880	Arl5c	ADP-ribosylation factor like GTPase 5C [Source:RGD Symbol;Acc:1563128]	8.19133	2.17559	-2.1756	0.641574	3.39101	0.000696348	0.0439699	13.0997	35.9228	9.26769	9.02697	2.99405	4.8574	2.60686	4.74928
ENSRNOG00000038047	Mt1	metallothionein 1 [Source:RGD Symbol;Acc:3117]	59.1713	2.25774	-2.2577	0.341229	6.61649	3.68e-11	2.35e-07	61.5686	180.585	72.082	98.093	16.1679	22.3441	16.5101	34.8281
ENSRNOG00000019202	Pvr	PVR cell adhesion molecule [Source:RGD Symbol;Acc:3813]	26.6422	2.30286	-2.3029	0.623048	3.69612	0.000218923	0.0185135	81.2182	43.6899	14.4164	23.771	8.38335	5.82888	10.4274	7.91547
ENSRNOG00000028036	Adamts7	ADAM metallopeptidase with thrombospondin type 1 motif, 7 [Source:RGD Symbol;Acc:1306713]	17.2304	2.30635	-2.3063	0.610235	3.77944	0.000157182	0.0148508	36.6792	39.8063	8.23795	27.6827	4.19168	1.94296	4.34476	14.2479
ENSRNOG00000009131	Zc3h12a	zinc finger CCCH type containing 12A [Source:RGD Symbol;Acc:1306776]	28.8498	2.33558	-2.3356	0.610337	3.8267	0.000129872	0.0126452	11.7897	153.4	30.8923	50.2501	19.162	14.5722	10.4274	3.16619
ENSRNOG00000005871	Il1rn	interleukin 1 receptor antagonist [Source:RGD Symbol;Acc:621159]	16.6036	2.33936	-2.3394	0.584627	4.00146	6.3e-05	0.00702146	7.85983	33.0101	23.6841	62.2861	2.99405	5.82888	6.08267	12.6648
ENSRNOG00000025764	AC128848.1	metallothionein 1 [Source:RGD Symbol;Acc:3117]	1197.84	2.35068	-2.3507	0.401001	5.86203	4.57e-09	5.3e-06	970.689	3518.49	1739.24	2217.93	319.765	388.592	264.162	687.063
ENSRNOG00000002794	Selp	selectin P [Source:RGD Symbol;Acc:3656]	10.9633	2.37859	-2.3786	0.628385	3.78524	0.000153559	0.0147266	11.7897	32.0393	25.7436	18.9566	4.79049	6.80036	4.34476	0
ENSRNOG00000012049	Sox7	SRY-box transcription factor 7 [Source:RGD Symbol;Acc:1310038]	8.40086	2.39041	-2.3904	0.65266	3.66257	0.000249697	0.019975	17.0296	12.6215	5.14872	8.42517	2.39524	2.91444	0.868952	1.58309
ENSRNOG00000033433	Csrnp1	cysteine and serine rich nuclear protein 1 [Source:RGD Symbol;Acc:1305999]	68.6439	2.42399	-2.424	0.605977	4.00014	6.33e-05	0.00702146	172.916	165.051	57.6656	101.102	31.737	24.287	13.9032	22.1633
ENSRNOG00000057092	Slfn4	schlafen family member 4 [Source:RGD Symbol;Acc:620455]	22.8942	2.43964	-2.4396	0.534494	4.56439	5.01e-06	0.00110034	15.7197	66.0203	43.2492	57.4717	13.1738	4.8574	3.47581	12.6648
ENSRNOG00000006320	prostaglandin E synthase	None	129.083	2.4622	-2.4622	0.332393	7.40749	1.29e-13	1.64e-09	124.447	397.093	184.324	285.553	37.7251	52.4599	40.8408	50.659
ENSRNOG00000008602	Steap4	STEAP4 metalloreductase [Source:RGD Symbol;Acc:1560331]	39.9155	2.4635	-2.4635	0.478895	5.14413	2.69e-07	0.000107129	14.4097	148.546	61.7846	84.2517	15.5691	10.6863	15.6411	14.2479
ENSRNOG00000018646	Hbegf	heparin-binding EGF-like growth factor [Source:RGD Symbol;Acc:2526]	30.3007	2.53266	-2.5327	0.626643	4.04163	5.31e-05	0.00628145	127.067	42.719	19.5651	15.9476	10.1798	9.7148	6.95162	7.91547
ENSRNOG00000023465	Depp1	DEPP1, autophagy regulator [Source:RGD Symbol;Acc:1565700]	8.48532	2.54489	-2.5449	0.683879	3.72126	0.000198233	0.017806	2.61994	32.0393	27.8031	17.753	2.99405	4.8574	1.7379	4.74928
ENSRNOG00000008588	Batf	basic leucine zipper ATF-like transcription factor [Source:RGD Symbol;Acc:1304923]	6.8738	2.55554	-2.5555	0.738734	3.45935	0.000541489	0.0369342	7.85983	33.0101	6.17846	12.3369	1.79643	2.91444	2.60686	3.16619
ENSRNOG00000003336	Mybph	myosin binding protein H [Source:RGD Symbol;Acc:620287]	9.25052	2.58169	-2.5817	0.703638	3.66906	0.000243441	0.0198564	6.54986	21.3595	12.3569	24.9746	1.19762	7.77184	0.868952	1.58309
ENSRNOG00000012280	Ptx3	pentraxin 3 [Source:RGD Symbol;Acc:1593476]	19.2943	2.64492	-2.6449	0.596256	4.43589	9.17e-06	0.00177204	17.0296	57.2823	19.5651	59.8789	2.99405	6.80036	4.34476	12.6648
ENSRNOG00000016575	Tnfrsf1b	TNF receptor superfamily member 1B [Source:RGD Symbol;Acc:621238]	10.3928	2.68732	-2.6873	0.643714	4.17472	2.98e-05	0.00409196	13.0997	32.0393	6.17846	27.6827	3.59287	0.97148	3.47581	4.74928
ENSRNOG00000011205	Ccl3	C-C motif chemokine ligand 3 [Source:RGD Symbol;Acc:3647]	138.596	2.74987	-2.7499	0.673458	4.08321	4.44e-05	0.00566554	212.215	413.598	220.365	304.51	71.8573	21.3726	14.7722	63.3238
ENSRNOG00000019854	Napsa	napsin A aspartic peptidase [Source:RGD Symbol;Acc:61940]	18.9004	2.80902	-2.809	0.611019	4.59727	4.28e-06	0.000992734	7.85983	68.9329	22.6544	55.0645	2.39524	3.88592	7.82057	9.49857
ENSRNOG00000007159	Ccl2	C-C motif chemokine ligand 2 [Source:RGD Symbol;Acc:3645]	324.446	2.83531	-2.8353	0.691782	4.09856	4.16e-05	0.00535614	632.716	1528.18	337.756	287.96	154.493	71.8896	37.365	126.648
ENSRNOG00000026644	Glipr1	GLI pathogenesis-related 1 [Source:RGD Symbol;Acc:1305978]	8.69108	2.8523	-2.8523	0.729463	3.91014	9.22e-05	0.00948844	5.23989	33.0101	8.23795	22.8683	3.59287	0.97148	0.868952	4.74928
ENSRNOG00000002802	Cxcl1	C-X-C motif chemokine ligand 1 [Source:RGD Symbol;Acc:619869]	150.502	2.88715	-2.8872	0.540811	5.33855	9.37e-08	5.31e-05	191.256	470.88	219.335	361.68	24.5512	66.0607	50.3992	26.9126
ENSRNOG00000014902	Stx11	syntaxin 11 [Source:RGD Symbol;Acc:1304744]	5.12641	3.00264	-3.0026	0.831935	3.60922	0.000307114	0.0234228	6.54986	15.5342	9.26769	9.92966	1.79643	1.94296	0.868952	0
ENSRNOG00000001414	Serpine1	serpin family E member 1 [Source:RGD Symbol;Acc:3249]	61.7262	3.06101	-3.061	0.753458	4.06261	4.85e-05	0.00595153	170.296	209.711	32.9518	73.7202	9.58098	13.6007	7.82057	28.4957
ENSRNOG00000036603	Ifit1bl	interferon-induced protein with tetratricopeptide repeats 1B-like [Source:RGD Symbol;Acc:1304872]	11.6737	3.17138	-3.1714	0.71826	4.41536	1.01e-05	0.00189157	3.92991	33.0101	13.3867	61.0825	2.39524	2.91444	4.34476	3.16619
ENSRNOG00000014350	Ccn1	cellular communication network factor 1 [Source:RGD Symbol;Acc:620763]	10.9887	3.18129	-3.1813	0.620293	5.12869	2.92e-07	0.00011277	18.3396	18.4468	14.4164	26.4791	3.59287	0.97148	0.868952	3.16619
ENSRNOG00000009734	Akr1b10	aldo-keto reductase family 1, member B8 [Source:RGD Symbol;Acc:708475]	10.7558	3.29805	-3.2981	0.72365	4.55752	5.18e-06	0.00110034	11.7897	35.9228	8.23795	32.798	1.79643	2.91444	1.7379	3.16619
ENSRNOG00000037931	Plaur	plasminogen activator, urokinase receptor [Source:RGD Symbol;Acc:620597]	5.27014	3.31525	-3.3152	0.981468	3.37785	0.000730555	0.0445848	11.7897	17.476	1.02974	13.5404	0.598811	0.97148	2.60686	0
ENSRNOG00000033234	Ccrl2	C-C motif chemokine receptor like 2 [Source:RGD Symbol;Acc:1311811]	8.45279	3.35427	-3.3543	0.712708	4.70638	2.52e-06	0.000643249	13.0997	39.8063	12.3569	17.1512	1.79643	2.91444	1.7379	1.58309
ENSRNOG00000020552	Fosl1	FOS like 1, AP-1 transcription factor subunit [Source:RGD Symbol;Acc:2627]	75.4445	3.3707	-3.3707	0.976237	3.45275	0.000554898	0.0371595	277.714	78.6418	41.1897	52.6573	6.58692	5.82888	5.21371	26.9126
ENSRNOG00000015668	Ccl19	C-C motif chemokine ligand 19 [Source:RGD Symbol;Acc:1310336]	39.2752	3.43421	-3.4342	0.805355	4.26422	2.01e-05	0.00310233	13.0997	176.701	46.3384	95.3849	2.99405	5.82888	15.6411	6.33238
ENSRNOG00000030021	ENSRNOG00000030021	None	20.6517	3.54201	-3.542	0.66588	5.31929	1.04e-07	5.31e-05	6.54986	86.4089	29.8626	78.2337	5.98811	4.8574	1.7379	4.74928
ENSRNOG00000037085	Xirp1	xin actin-binding repeat containing 1 [Source:RGD Symbol;Acc:1304776]	5.12132	3.56193	-3.5619	1.05737	3.36866	0.000755349	0.045661	7.85983	14.5633	4.11897	8.42517	0	0.97148	0	3.16619
ENSRNOG00000011557	S100a8	S100 calcium binding protein A8 [Source:RGD Symbol;Acc:620265]	32.0099	3.58612	-3.5861	0.820292	4.37176	1.23e-05	0.00212436	9.1698	136.895	57.6656	129.687	13.7727	3.88592	6.08267	3.16619
ENSRNOG00000004649	Il1b	interleukin 1 beta [Source:RGD Symbol;Acc:2891]	176.527	3.65943	-3.6594	0.701386	5.21743	1.81e-07	7.46e-05	40.6091	960.207	319.22	509.121	28.1441	33.0303	26.0686	58.5745
ENSRNOG00000014378	Il1r2	interleukin 1 receptor type 2 [Source:RGD Symbol;Acc:621147]	28.5484	3.66386	-3.6639	0.83393	4.39349	1.12e-05	0.00200389	3.92991	140.779	51.4872	104.111	5.98811	6.80036	6.08267	4.74928
ENSRNOG00000017386	Il11	interleukin 11 [Source:RGD Symbol;Acc:621475]	17.2271	3.68958	-3.6896	0.905189	4.07604	4.58e-05	0.00572847	49.7789	17.476	11.3272	11.7351	0.598811	3.88592	0	3.16619
ENSRNOG00000028259	Mcemp1	mast cell-expressed membrane protein 1 [Source:RGD Symbol;Acc:1565374]	11.3754	3.74183	-3.7418	0.882352	4.24075	2.23e-05	0.00330404	1.30997	59.2241	17.5056	40.3204	2.39524	0	3.47581	3.16619
ENSRNOG00000018752	ENSRNOG00000018752	None	17.38	3.85447	-3.8545	1.11659	3.452	0.000556446	0.0371595	77.2883	13.5924	5.14872	7.82337	1.79643	1.94296	1.7379	1.58309
ENSRNOG00000020136	Tgm1	transglutaminase 1 [Source:RGD Symbol;Acc:61838]	4.90064	4.14203	-4.142	1.03899	3.98659	6.7e-05	0.0073705	3.92991	22.3304	8.23795	13.2395	0.598811	0.97148	0	1.58309
ENSRNOG00000024390	Osm	oncostatin M [Source:RGD Symbol;Acc:1585012]	3.51944	4.15092	-4.1509	1.22783	3.3807	0.000723009	0.0445848	1.30997	10.6798	5.14872	15.6467	0	0.97148	0	1.58309
ENSRNOG00000008525	Csf3	colony stimulating factor 3 [Source:RGD Symbol;Acc:2426]	12.9639	4.22942	-4.2294	0.867635	4.87465	1.09e-06	0.000315984	7.85983	41.7481	20.5949	58.6753	1.79643	3.88592	0.868952	0
ENSRNOG00000046699	Slpi	secretory leukocyte peptidase inhibitor [Source:RGD Symbol;Acc:621768]	40.9691	4.24575	-4.2458	0.843298	5.0347	4.79e-07	0.000169571	5.23989	207.77	61.7846	142.927	4.19168	2.91444	6.08267	9.49857
ENSRNOG00000028043	Cxcl3	C-X-C motif chemokine ligand 3 [Source:RGD Symbol;Acc:621812]	50.9034	4.26076	-4.2608	0.861232	4.94729	7.53e-07	0.000252599	39.2991	108.739	29.8626	313.236	2.99405	5.82888	5.21371	12.6648
ENSRNOG00000002792	Cxcl2	C-X-C motif chemokine ligand 2 [Source:RGD Symbol;Acc:70069]	91.9001	4.3025	-4.3025	0.706351	6.09116	1.12e-09	2.38e-06	26.1994	326.218	159.61	442.622	9.58098	16.5152	15.6411	6.33238
ENSRNOG00000010181	None	None	9.47125	4.38298	-4.383	0.895312	4.89549	9.81e-07	0.00029781	3.92991	36.8937	20.5949	38.5151	2.99405	0.97148	0	0
ENSRNOG00000022859	Trem1	triggering receptor expressed on myeloid cells 1 [Source:RGD Symbol;Acc:1309467]	8.04292	4.47975	-4.4797	0.986061	4.54308	5.54e-06	0.00114052	3.92991	33.0101	15.4461	31.2935	0	0.97148	1.7379	1.58309
ENSRNOG00000010278	Il6	interleukin 6 [Source:RGD Symbol;Acc:2901]	2.61569	4.78019	-4.7802	1.38355	3.45502	0.000550257	0.0371351	10.4798	2.91266	4.11897	2.40719	0	0	0	0
ENSRNOG00000017597	Fbp1	fructose-bisphosphatase 1 [Source:RGD Symbol;Acc:2595]	3.97924	4.85369	-4.8537	1.42186	3.41362	0.000641062	0.0410891	0	20.3886	1.02974	11.1333	0	0	0.868952	0
ENSRNOG00000015992	Ccl20	C-C motif chemokine ligand 20 [Source:RGD Symbol;Acc:3646]	14.0525	4.86208	-4.8621	0.904919	5.37295	7.75e-08	4.7e-05	7.85983	98.0595	17.5056	31.5944	0.598811	0.97148	3.47581	0
